# Supplementary material for: 2-[4-(2-Meth­oxy­phen­yl)piperazin-1-yl]-N-(pyridin-2-yl)acetamide
Source: Acta Crystallogr Sect E Struct Rep Online. 2010 Dec 24;67(Pt 1):o223. doi: 10.1107/S1600536810053067 (PMC3050313; doi:10.1107/S1600536810053067)
Supplement: Supplementary file 1 [file e-67-0o223-sup1.cif]

##############################################################################
###                                                                        ###
###        Electronic paper (Acta Crystallographica Section E)             ###
###                                                                        ###
##############################################################################
#                                                                            #
# This CIF contains the data in a paper accepted for publication in Acta     #
# Crystallographica Section E. It conforms to the requirements of Notes      #
# for Authors for Section E, and has been peer reviewed under the auspices   #
# of the IUCr Commission on Journals.                                        #
#                                                                            #
# Full details of the Crystallographic Information File format               #
# are given in the paper "The Crystallographic Information File (CIF):       #
# a New Standard Archive File for Crystallography" by S. R. Hall, F. H.      #
# Allen and I. D. Brown [Acta Cryst. (1991), A47, 655-685].                  #
#                                                                            #
# The current version of the core CIF dictionary is obtainable from          #
# ftp://ftp.iucr.org/pub/cif_core.dic. The current version number is 2.4.    #
#                                                                            #
# Software is freely available for graphical display of the structure(s) in  #
# this CIF.  For information consult the CIF home page http://www.iucr.org/  #
# cif/home.html                                                              #
#                                                                            #
# This file may be used for bona fide research purposes within the           #
# scientific community so long as proper attribution is given to the journal # 
# article from which it was obtained.                                        #
#                                                                            #
##############################################################################
                                             
data_I
_audit_creation_method     SHELXL-97
_chemical_name_systematic
;
2-[4-(2-Methoxyphenyl)piperazin-1-yl]-<i>N</i>-(pyridin-2-yl)acetamide
;
_chemical_name_common     ?
_chemical_formula_moiety     'C18 H22 N4 O2'
_chemical_formula_sum     'C18 H22 N4 O2'
_chemical_formula_iupac     'C18 H22 N4 O2'
_chemical_formula_weight     326.40
_chemical_melting_point     ?
_symmetry_cell_setting     triclinic
_symmetry_space_group_name_H-M     'P -1'
_symmetry_space_group_name_Hall     '-P 1'
loop_
    _symmetry_equiv_pos_as_xyz
    'x, y, z'
    '-x, -y, -z'
_cell_length_a     11.595(4)
_cell_length_b     12.382(4)
_cell_length_c     14.073(4)
_cell_angle_alpha     106.228(4)
_cell_angle_beta     91.767(3)
_cell_angle_gamma     114.627(2)
_cell_volume     1738.2(9)
_cell_formula_units_Z     4
_cell_measurement_reflns_used     3991
_cell_measurement_theta_min     3.04
_cell_measurement_theta_max     27.49
_cell_measurement_temperature     143(2)
_exptl_crystal_description     Prism
_exptl_crystal_colour     colourless
_exptl_crystal_size_max     0.21
_exptl_crystal_size_mid     0.17
_exptl_crystal_size_min     0.09
_exptl_crystal_density_diffrn     1.247
_exptl_crystal_density_meas     ?
_exptl_crystal_density_method     'not measured'
_exptl_crystal_F_000     696
_exptl_absorpt_coefficient_mu     0.084
_exptl_absorpt_correction_type     none
_exptl_absorpt_process_details     ?
_exptl_absorpt_correction_T_min     ?
_exptl_absorpt_correction_T_max     ?
_exptl_special_details
;
;
_diffrn_ambient_temperature     143(2)
_diffrn_radiation_type     MoK\a
_diffrn_radiation_wavelength     0.71073
_diffrn_radiation_source     'Rotating Anode'
_diffrn_radiation_monochromator     graphite
_diffrn_measurement_device_type     'Rigaku AFC10/Saturn724+'
_diffrn_measurement_method     '\f and \w'
_diffrn_detector_area_resol_mean     28.5714
_diffrn_reflns_number     16957
_diffrn_reflns_av_R_equivalents     0.0411
_diffrn_reflns_av_sigmaI/netI     0.0714
_diffrn_reflns_theta_min     3.04
_diffrn_reflns_theta_max     27.48
_diffrn_reflns_theta_full     27.48
_diffrn_measured_fraction_theta_max     0.983
_diffrn_measured_fraction_theta_full     0.983
_diffrn_reflns_limit_h_min     -15
_diffrn_reflns_limit_h_max     15
_diffrn_reflns_limit_k_min     -16
_diffrn_reflns_limit_k_max     12
_diffrn_reflns_limit_l_min     -18
_diffrn_reflns_limit_l_max     18
_diffrn_standards_number     0
_diffrn_standards_interval_count     0
_diffrn_standards_interval_time     0
_diffrn_standards_decay_%     0
_refine_special_details
;
Refinement of <i>F</i>^2^ against ALL reflections. The weighted <i>R</i>-factor
<i>wR</i> and goodness of fit <i>S</i> are based on <i>F</i>^2^, conventional
<i>R</i>-factors <i>R</i> are based on <i>F</i>, with <i>F</i> set to zero for
negative <i>F</i>^2^. The threshold expression of <i>F</i>^2^ >
\s(<i>F</i>^2^) is used only for calculating <i>R</i>-factors(gt) <i>etc</i>.
and is not relevant to the choice of reflections for refinement.
<i>R</i>-factors based on <i>F</i>^2^ are statistically about twice as large
as those based on <i>F</i>, and <i>R</i>- factors based on ALL data will be
even larger.
;
_reflns_number_total     7823
_reflns_number_gt     4689
_reflns_threshold_expression     I>2sigma(I)
_refine_ls_structure_factor_coef     Fsqd
_refine_ls_matrix_type     full
_refine_ls_R_factor_all     0.1055
_refine_ls_R_factor_gt     0.0552
_refine_ls_wR_factor_gt     0.1146
_refine_ls_wR_factor_ref     0.1343
_refine_ls_goodness_of_fit_ref     1.002
_refine_ls_restrained_S_all     1.002
_refine_ls_number_reflns     7823
_refine_ls_number_parameters     443
_refine_ls_number_restraints     0
_refine_ls_hydrogen_treatment     mixed
_refine_ls_weighting_scheme     calc
_refine_ls_weighting_details
         'calc w=1/[\s^2^(Fo^2^)+(0.0569P)^2^+0.1680P] where P=(Fo^2^+2Fc^2^)/3'
_atom_sites_solution_hydrogens     'difmap and geom'
_atom_sites_solution_primary     direct
_atom_sites_solution_secondary     difmap
_refine_ls_shift/su_max     0.001
_refine_ls_shift/su_mean     0.000
_refine_diff_density_max     0.739
_refine_diff_density_min     -0.190
_refine_ls_extinction_method     none
_refine_ls_extinction_coef     ?
loop_
    _atom_type_symbol
    _atom_type_description
    _atom_type_scat_dispersion_real
    _atom_type_scat_dispersion_imag
    _atom_type_scat_source
    'C' 'C' 0.0033 0.0016
                         'International Tables Vol C Tables 4.2.6.8 and 6.1.1.4'
    'H' 'H' 0.0000 0.0000
                         'International Tables Vol C Tables 4.2.6.8 and 6.1.1.4'
    'N' 'N' 0.0061 0.0033
                         'International Tables Vol C Tables 4.2.6.8 and 6.1.1.4'
    'O' 'O' 0.0106 0.0060
                         'International Tables Vol C Tables 4.2.6.8 and 6.1.1.4'
_computing_data_collection     'CrystalClear (Rigaku, 2008)'
_computing_cell_refinement     'CrystalClear (Rigaku, 2008)'
_computing_data_reduction     'CrystalClear (Rigaku, 2008)'
_computing_structure_solution     'SHELXS97 (Sheldrick, 2008)'
_computing_structure_refinement     'SHELXL97 (Sheldrick, 2008)'
_computing_molecular_graphics     'SHELXL97 (Sheldrick, 2008)'
_computing_publication_material     'SHELXL97 (Sheldrick, 2008)'
loop_
    _atom_site_type_symbol
    _atom_site_label
    _atom_site_fract_x
    _atom_site_fract_y
    _atom_site_fract_z
    _atom_site_U_iso_or_equiv
    _atom_site_adp_type
    _atom_site_calc_flag
    _atom_site_refinement_flags
    _atom_site_occupancy
    _atom_site_disorder_assembly
    _atom_site_disorder_group
    O O1 -0.16031(14) 0.19320(13) 0.60110(10) 0.0318(4) Uani d . 1 . .
    O O2 0.26509(14) 0.03711(15) 0.17233(10) 0.0389(4) Uani d . 1 . .
    N N1 0.04151(16) 0.31688(15) 0.51774(11) 0.0248(4) Uani d . 1 . .
    N N2 0.15938(16) 0.22961(16) 0.35729(11) 0.0264(4) Uani d . 1 . .
    N N3 0.35747(16) 0.17050(17) 0.33185(12) 0.0260(4) Uani d . 1 . .
    N N4 0.54677(16) 0.24391(16) 0.43628(12) 0.0290(4) Uani d . 1 . .
    C C1 -0.0797(2) 0.31511(19) 0.65726(14) 0.0263(4) Uani d . 1 . .
    C C2 -0.0993(2) 0.3747(2) 0.75015(14) 0.0304(5) Uani d . 1 . .
    H H2 -0.1719 0.3312 0.7774 0.037 Uiso calc R 1 . .
    C C3 -0.0128(2) 0.4982(2) 0.80355(16) 0.0371(5) Uani d . 1 . .
    H H3 -0.0263 0.5386 0.8673 0.044 Uiso calc R 1 . .
    C C4 0.0919(2) 0.5616(2) 0.76425(16) 0.0388(6) Uani d . 1 . .
    H H4 0.1507 0.6459 0.8005 0.047 Uiso calc R 1 . .
    C C5 0.1115(2) 0.5019(2) 0.67106(15) 0.0330(5) Uani d . 1 . .
    H H5 0.1846 0.5461 0.6446 0.040 Uiso calc R 1 . .
    C C6 0.02656(19) 0.37892(19) 0.61564(13) 0.0254(4) Uani d . 1 . .
    C C7 0.0808(2) 0.2177(2) 0.51565(14) 0.0291(5) Uani d . 1 . .
    H H7A 0.0225 0.1601 0.5484 0.035 Uiso calc R 1 . .
    H H7B 0.1693 0.2557 0.5533 0.035 Uiso calc R 1 . .
    C C8 0.0760(2) 0.14470(19) 0.40775(14) 0.0297(5) Uani d . 1 . .
    H H8A 0.1047 0.0796 0.4070 0.036 Uiso calc R 1 . .
    H H8B -0.0136 0.1023 0.3713 0.036 Uiso calc R 1 . .
    C C9 0.1161(2) 0.3261(2) 0.35931(14) 0.0310(5) Uani d . 1 . .
    H H9A 0.0260 0.2858 0.3243 0.037 Uiso calc R 1 . .
    H H9B 0.1705 0.3827 0.3240 0.037 Uiso calc R 1 . .
    C C10 0.1254(2) 0.4008(2) 0.46679(14) 0.0304(5) Uani d . 1 . .
    H H10A 0.2155 0.4413 0.5018 0.036 Uiso calc R 1 . .
    H H10B 0.0987 0.4675 0.4684 0.036 Uiso calc R 1 . .
    C C11 0.1642(2) 0.1621(2) 0.25557(13) 0.0297(5) Uani d . 1 . .
    H H11A 0.1808 0.2184 0.2144 0.036 Uiso calc R 1 . .
    H H11B 0.0788 0.0898 0.2263 0.036 Uiso calc R 1 . .
    C C12 0.26561(19) 0.11417(19) 0.24878(14) 0.0270(5) Uani d . 1 . .
    C C13 0.47825(19) 0.17094(19) 0.34499(14) 0.0244(4) Uani d . 1 . .
    C C14 0.5227(2) 0.1054(2) 0.27087(15) 0.0326(5) Uani d . 1 . .
    H H14 0.4697 0.0520 0.2078 0.039 Uiso calc R 1 . .
    C C15 0.6471(2) 0.1202(2) 0.29197(16) 0.0367(5) Uani d . 1 . .
    H H15 0.6816 0.0783 0.2425 0.044 Uiso calc R 1 . .
    C C16 0.7206(2) 0.1964(2) 0.38561(16) 0.0346(5) Uani d . 1 . .
    H H16 0.8062 0.2084 0.4015 0.042 Uiso calc R 1 . .
    C C17 0.6659(2) 0.2542(2) 0.45484(16) 0.0336(5) Uani d . 1 . .
    H H17 0.7153 0.3045 0.5197 0.040 Uiso calc R 1 . .
    C C18 -0.2720(2) 0.1297(2) 0.64012(17) 0.0411(6) Uani d . 1 . .
    H H18A -0.2460 0.1235 0.7045 0.062 Uiso calc R 1 . .
    H H18B -0.3236 0.0453 0.5926 0.062 Uiso calc R 1 . .
    H H18C -0.3234 0.1767 0.6500 0.062 Uiso calc R 1 . .
    H H03 0.345(2) 0.224(2) 0.3780(15) 0.036(7) Uiso d . 1 . .
    O O3 0.31024(14) 0.19997(13) 0.69524(10) 0.0328(4) Uani d . 1 . .
    O O4 -0.20714(14) 0.09195(14) 1.08091(10) 0.0364(4) Uani d . 1 . .
    N N5 0.27157(15) 0.34038(15) 0.86559(11) 0.0247(4) Uani d . 1 . .
    N N6 0.07490(15) 0.27036(16) 0.98664(11) 0.0258(4) Uani d . 1 . .
    N N7 -0.17632(17) 0.22583(16) 0.99004(12) 0.0261(4) Uani d . 1 . .
    N N8 -0.31000(17) 0.26615(17) 0.89803(12) 0.0318(4) Uani d . 1 . .
    C C19 0.37328(19) 0.3275(2) 0.71544(14) 0.0278(5) Uani d . 1 . .
    C C20 0.4550(2) 0.3846(2) 0.65566(15) 0.0341(5) Uani d . 1 . .
    H H20 0.4689 0.3348 0.5965 0.041 Uiso calc R 1 . .
    C C21 0.5165(2) 0.5145(2) 0.68257(17) 0.0442(6) Uani d . 1 . .
    H H21 0.5720 0.5534 0.6414 0.053 Uiso calc R 1 . .
    C C22 0.4978(2) 0.5871(2) 0.76827(18) 0.0459(6) Uani d . 1 . .
    H H22 0.5411 0.6760 0.7869 0.055 Uiso calc R 1 . .
    C C23 0.4155(2) 0.5301(2) 0.82765(16) 0.0362(5) Uani d . 1 . .
    H H23 0.4025 0.5812 0.8865 0.043 Uiso calc R 1 . .
    C C24 0.35148(19) 0.4006(2) 0.80341(14) 0.0266(5) Uani d . 1 . .
    C C25 0.13434(19) 0.26517(19) 0.82010(14) 0.0276(5) Uani d . 1 . .
    H H25A 0.1261 0.2088 0.7520 0.033 Uiso calc R 1 . .
    H H25B 0.0960 0.3215 0.8139 0.033 Uiso calc R 1 . .
    C C26 0.0632(2) 0.1882(2) 0.88466(14) 0.0301(5) Uani d . 1 . .
    H H26A -0.0288 0.1382 0.8539 0.036 Uiso calc R 1 . .
    H H26B 0.0991 0.1293 0.8883 0.036 Uiso calc R 1 . .
    C C27 0.21204(19) 0.3438(2) 1.03070(14) 0.0302(5) Uani d . 1 . .
    H H27A 0.2496 0.2865 1.0353 0.036 Uiso calc R 1 . .
    H H27B 0.2215 0.3994 1.0994 0.036 Uiso calc R 1 . .
    C C28 0.2834(2) 0.4222(2) 0.96688(14) 0.0311(5) Uani d . 1 . .
    H H28A 0.2471 0.4808 0.9634 0.037 Uiso calc R 1 . .
    H H28B 0.3753 0.4723 0.9977 0.037 Uiso calc R 1 . .
    C C29 0.0039(2) 0.1977(2) 1.04953(14) 0.0296(5) Uani d . 1 . .
    H H29A 0.0444 0.2460 1.1206 0.036 Uiso calc R 1 . .
    H H29B 0.0133 0.1189 1.0326 0.036 Uiso calc R 1 . .
    C C30 -0.1381(2) 0.16446(19) 1.04003(14) 0.0264(5) Uani d . 1 . .
    C C31 -0.30054(19) 0.21492(19) 0.96784(13) 0.0250(4) Uani d . 1 . .
    C C32 -0.4019(2) 0.15893(19) 1.01496(15) 0.0300(5) Uani d . 1 . .
    H H32 -0.3907 0.1248 1.0652 0.036 Uiso calc R 1 . .
    C C33 -0.5194(2) 0.1543(2) 0.98670(16) 0.0346(5) Uani d . 1 . .
    H H33 -0.5907 0.1163 1.0174 0.042 Uiso calc R 1 . .
    C C34 -0.5328(2) 0.2049(2) 0.91386(16) 0.0362(5) Uani d . 1 . .
    H H34 -0.6130 0.2019 0.8929 0.043 Uiso calc R 1 . .
    C C35 -0.4262(2) 0.2599(2) 0.87240(16) 0.0369(5) Uani d . 1 . .
    H H35 -0.4350 0.2956 0.8227 0.044 Uiso calc R 1 . .
    C C36 0.3320(2) 0.1232(2) 0.60821(16) 0.0408(6) Uani d . 1 . .
    H H36A 0.3084 0.1408 0.5487 0.061 Uiso calc R 1 . .
    H H36B 0.2793 0.0346 0.6007 0.061 Uiso calc R 1 . .
    H H36C 0.4231 0.1414 0.6154 0.061 Uiso calc R 1 . .
    H H07 -0.118(2) 0.271(2) 0.9629(15) 0.032(6) Uiso d . 1 . .
loop_
    _atom_site_aniso_label
    _atom_site_aniso_U_11
    _atom_site_aniso_U_22
    _atom_site_aniso_U_33
    _atom_site_aniso_U_12
    _atom_site_aniso_U_13
    _atom_site_aniso_U_23
    O1 0.0284(8) 0.0330(8) 0.0296(7) 0.0089(7) 0.0087(6) 0.0107(6)
    O2 0.0337(9) 0.0433(10) 0.0289(8) 0.0161(8) 0.0021(6) -0.0025(7)
    N1 0.0269(9) 0.0278(9) 0.0236(8) 0.0136(8) 0.0063(7) 0.0114(7)
    N2 0.0258(9) 0.0322(10) 0.0233(8) 0.0134(8) 0.0046(7) 0.0109(7)
    N3 0.0252(10) 0.0298(10) 0.0227(9) 0.0137(8) 0.0045(7) 0.0054(8)
    N4 0.0278(10) 0.0306(10) 0.0279(9) 0.0126(8) 0.0011(7) 0.0095(7)
    C1 0.0273(11) 0.0306(11) 0.0258(10) 0.0162(9) 0.0028(8) 0.0110(9)
    C2 0.0292(12) 0.0393(13) 0.0298(11) 0.0185(10) 0.0089(9) 0.0154(10)
    C3 0.0426(14) 0.0390(14) 0.0304(11) 0.0226(12) 0.0086(10) 0.0049(10)
    C4 0.0404(14) 0.0320(13) 0.0383(12) 0.0153(11) 0.0069(10) 0.0043(10)
    C5 0.0297(12) 0.0317(12) 0.0349(11) 0.0107(10) 0.0081(9) 0.0112(10)
    C6 0.0261(11) 0.0331(12) 0.0231(10) 0.0164(10) 0.0049(8) 0.0124(9)
    C7 0.0319(12) 0.0320(12) 0.0301(11) 0.0170(10) 0.0083(9) 0.0150(9)
    C8 0.0297(12) 0.0288(12) 0.0326(11) 0.0142(10) 0.0073(9) 0.0106(9)
    C9 0.0313(12) 0.0395(13) 0.0329(11) 0.0193(11) 0.0105(9) 0.0209(10)
    C10 0.0325(12) 0.0290(12) 0.0327(11) 0.0143(10) 0.0105(9) 0.0129(9)
    C11 0.0234(11) 0.0397(13) 0.0245(10) 0.0133(10) 0.0015(8) 0.0099(9)
    C12 0.0247(11) 0.0288(11) 0.0235(10) 0.0075(9) 0.0052(8) 0.0093(9)
    C13 0.0235(11) 0.0261(11) 0.0254(10) 0.0093(9) 0.0068(8) 0.0131(8)
    C14 0.0313(12) 0.0410(13) 0.0283(11) 0.0180(11) 0.0073(9) 0.0117(10)
    C15 0.0353(13) 0.0464(15) 0.0371(12) 0.0232(12) 0.0140(10) 0.0171(11)
    C16 0.0243(12) 0.0376(13) 0.0461(13) 0.0123(10) 0.0074(9) 0.0214(11)
    C17 0.0289(12) 0.0350(12) 0.0346(11) 0.0116(10) -0.0006(9) 0.0127(10)
    C18 0.0376(14) 0.0358(14) 0.0423(13) 0.0059(11) 0.0162(10) 0.0166(11)
    O3 0.0421(10) 0.0291(8) 0.0297(8) 0.0180(7) 0.0115(6) 0.0088(6)
    O4 0.0331(9) 0.0422(9) 0.0377(8) 0.0140(8) 0.0107(7) 0.0224(7)
    N5 0.0219(9) 0.0281(9) 0.0215(8) 0.0093(8) 0.0031(6) 0.0070(7)
    N6 0.0203(9) 0.0317(10) 0.0236(8) 0.0092(8) 0.0041(6) 0.0096(7)
    N7 0.0221(9) 0.0293(10) 0.0272(9) 0.0091(8) 0.0068(7) 0.0129(8)
    N8 0.0339(11) 0.0384(11) 0.0279(9) 0.0182(9) 0.0064(7) 0.0142(8)
    C19 0.0257(11) 0.0303(12) 0.0288(10) 0.0139(10) 0.0020(8) 0.0095(9)
    C20 0.0315(13) 0.0424(14) 0.0299(11) 0.0162(11) 0.0085(9) 0.0137(10)
    C21 0.0377(15) 0.0455(15) 0.0464(14) 0.0100(12) 0.0181(11) 0.0225(12)
    C22 0.0468(16) 0.0318(13) 0.0498(14) 0.0065(12) 0.0155(12) 0.0160(11)
    C23 0.0349(13) 0.0293(12) 0.0390(12) 0.0093(10) 0.0092(10) 0.0105(10)
    C24 0.0210(11) 0.0314(12) 0.0272(10) 0.0107(9) 0.0042(8) 0.0105(9)
    C25 0.0241(11) 0.0309(12) 0.0243(10) 0.0096(9) 0.0012(8) 0.0082(9)
    C26 0.0259(11) 0.0326(12) 0.0266(10) 0.0091(10) 0.0025(8) 0.0082(9)
    C27 0.0231(11) 0.0389(13) 0.0250(10) 0.0128(10) 0.0013(8) 0.0070(9)
    C28 0.0237(11) 0.0328(12) 0.0284(10) 0.0081(10) 0.0036(8) 0.0049(9)
    C29 0.0286(12) 0.0370(13) 0.0270(10) 0.0166(10) 0.0047(8) 0.0125(9)
    C30 0.0297(12) 0.0265(11) 0.0215(9) 0.0112(10) 0.0046(8) 0.0075(8)
    C31 0.0238(11) 0.0255(11) 0.0235(9) 0.0112(9) 0.0025(8) 0.0043(8)
    C32 0.0270(12) 0.0296(12) 0.0321(11) 0.0109(10) 0.0077(9) 0.0105(9)
    C33 0.0270(12) 0.0298(12) 0.0415(12) 0.0103(10) 0.0088(9) 0.0065(10)
    C34 0.0287(13) 0.0388(14) 0.0390(12) 0.0178(11) 0.0009(9) 0.0053(10)
    C35 0.0367(14) 0.0467(15) 0.0329(11) 0.0246(12) 0.0040(9) 0.0117(10)
    C36 0.0558(17) 0.0380(14) 0.0356(12) 0.0285(13) 0.0134(11) 0.0094(11)
_geom_special_details
;
All e.s.d.'s (except the e.s.d. in the dihedral angle between two l.s. planes)
are estimated using the full covariance matrix. The cell e.s.d.'s are taken
into account individually in the estimation of e.s.d.'s in distances, angles
and torsion angles; correlations between e.s.d.'s in cell parameters are only
used when they are defined by crystal symmetry. An approximate (isotropic)
treatment of cell e.s.d.'s is used for estimating e.s.d.'s involving l.s.
planes.
;
loop_
    _geom_bond_atom_site_label_1
    _geom_bond_atom_site_label_2
    _geom_bond_site_symmetry_2
    _geom_bond_distance
    _geom_bond_publ_flag
    O1 C1 . 1.374(2) ?
    O1 C18 . 1.426(2) ?
    O2 C12 . 1.220(2) ?
    N1 C6 . 1.433(2) ?
    N1 C10 . 1.469(2) ?
    N1 C7 . 1.470(3) ?
    N2 C11 . 1.458(2) ?
    N2 C8 . 1.469(2) ?
    N2 C9 . 1.470(3) ?
    N3 C12 . 1.355(2) ?
    N3 C13 . 1.404(3) ?
    N3 H03 . 0.85(2) ?
    N4 C13 . 1.337(2) ?
    N4 C17 . 1.343(3) ?
    C1 C2 . 1.387(3) ?
    C1 C6 . 1.406(3) ?
    C2 C3 . 1.394(3) ?
    C2 H2 . 0.9500 ?
    C3 C4 . 1.374(3) ?
    C3 H3 . 0.9500 ?
    C4 C5 . 1.391(3) ?
    C4 H4 . 0.9500 ?
    C5 C6 . 1.391(3) ?
    C5 H5 . 0.9500 ?
    C7 C8 . 1.521(3) ?
    C7 H7A . 0.9900 ?
    C7 H7B . 0.9900 ?
    C8 H8A . 0.9900 ?
    C8 H8B . 0.9900 ?
    C9 C10 . 1.510(3) ?
    C9 H9A . 0.9900 ?
    C9 H9B . 0.9900 ?
    C10 H10A . 0.9900 ?
    C10 H10B . 0.9900 ?
    C11 C12 . 1.517(3) ?
    C11 H11A . 0.9900 ?
    C11 H11B . 0.9900 ?
    C13 C14 . 1.386(3) ?
    C14 C15 . 1.387(3) ?
    C14 H14 . 0.9500 ?
    C15 C16 . 1.386(3) ?
    C15 H15 . 0.9500 ?
    C16 C17 . 1.375(3) ?
    C16 H16 . 0.9500 ?
    C17 H17 . 0.9500 ?
    C18 H18A . 0.9800 ?
    C18 H18B . 0.9800 ?
    C18 H18C . 0.9800 ?
    O3 C19 . 1.372(2) ?
    O3 C36 . 1.427(2) ?
    O4 C30 . 1.223(2) ?
    N5 C24 . 1.421(2) ?
    N5 C28 . 1.464(2) ?
    N5 C25 . 1.476(2) ?
    N6 C29 . 1.464(2) ?
    N6 C27 . 1.469(2) ?
    N6 C26 . 1.473(2) ?
    N7 C30 . 1.352(3) ?
    N7 C31 . 1.406(3) ?
    N7 H07 . 0.86(2) ?
    N8 C31 . 1.334(3) ?
    N8 C35 . 1.348(3) ?
    C19 C20 . 1.389(3) ?
    C19 C24 . 1.414(3) ?
    C20 C21 . 1.388(3) ?
    C20 H20 . 0.9500 ?
    C21 C22 . 1.372(3) ?
    C21 H21 . 0.9500 ?
    C22 C23 . 1.387(3) ?
    C22 H22 . 0.9500 ?
    C23 C24 . 1.388(3) ?
    C23 H23 . 0.9500 ?
    C25 C26 . 1.513(3) ?
    C25 H25A . 0.9900 ?
    C25 H25B . 0.9900 ?
    C26 H26A . 0.9900 ?
    C26 H26B . 0.9900 ?
    C27 C28 . 1.515(3) ?
    C27 H27A . 0.9900 ?
    C27 H27B . 0.9900 ?
    C28 H28A . 0.9900 ?
    C28 H28B . 0.9900 ?
    C29 C30 . 1.513(3) ?
    C29 H29A . 0.9900 ?
    C29 H29B . 0.9900 ?
    C31 C32 . 1.388(3) ?
    C32 C33 . 1.381(3) ?
    C32 H32 . 0.9500 ?
    C33 C34 . 1.378(3) ?
    C33 H33 . 0.9500 ?
    C34 C35 . 1.377(3) ?
    C34 H34 . 0.9500 ?
    C35 H35 . 0.9500 ?
    C36 H36A . 0.9800 ?
    C36 H36B . 0.9800 ?
    C36 H36C . 0.9800 ?
loop_
    _geom_angle_atom_site_label_1
    _geom_angle_atom_site_label_2
    _geom_angle_atom_site_label_3
    _geom_angle_site_symmetry_1
    _geom_angle_site_symmetry_3
    _geom_angle
    _geom_angle_publ_flag
    C1 O1 C18 . . 116.84(15) ?
    C6 N1 C10 . . 114.88(16) ?
    C6 N1 C7 . . 113.42(15) ?
    C10 N1 C7 . . 110.02(15) ?
    C11 N2 C8 . . 111.99(16) ?
    C11 N2 C9 . . 112.14(16) ?
    C8 N2 C9 . . 109.09(15) ?
    C12 N3 C13 . . 129.39(18) ?
    C12 N3 H03 . . 113.4(15) ?
    C13 N3 H03 . . 116.0(15) ?
    C13 N4 C17 . . 116.92(17) ?
    O1 C1 C2 . . 123.16(18) ?
    O1 C1 C6 . . 116.37(16) ?
    C2 C1 C6 . . 120.46(19) ?
    C1 C2 C3 . . 120.11(19) ?
    C1 C2 H2 . . 119.9 ?
    C3 C2 H2 . . 119.9 ?
    C4 C3 C2 . . 120.17(19) ?
    C4 C3 H3 . . 119.9 ?
    C2 C3 H3 . . 119.9 ?
    C3 C4 C5 . . 119.7(2) ?
    C3 C4 H4 . . 120.2 ?
    C5 C4 H4 . . 120.2 ?
    C4 C5 C6 . . 121.55(19) ?
    C4 C5 H5 . . 119.2 ?
    C6 C5 H5 . . 119.2 ?
    C5 C6 C1 . . 118.02(17) ?
    C5 C6 N1 . . 122.69(17) ?
    C1 C6 N1 . . 119.26(18) ?
    N1 C7 C8 . . 110.03(16) ?
    N1 C7 H7A . . 109.7 ?
    C8 C7 H7A . . 109.7 ?
    N1 C7 H7B . . 109.7 ?
    C8 C7 H7B . . 109.7 ?
    H7A C7 H7B . . 108.2 ?
    N2 C8 C7 . . 110.27(16) ?
    N2 C8 H8A . . 109.6 ?
    C7 C8 H8A . . 109.6 ?
    N2 C8 H8B . . 109.6 ?
    C7 C8 H8B . . 109.6 ?
    H8A C8 H8B . . 108.1 ?
    N2 C9 C10 . . 109.63(16) ?
    N2 C9 H9A . . 109.7 ?
    C10 C9 H9A . . 109.7 ?
    N2 C9 H9B . . 109.7 ?
    C10 C9 H9B . . 109.7 ?
    H9A C9 H9B . . 108.2 ?
    N1 C10 C9 . . 109.40(16) ?
    N1 C10 H10A . . 109.8 ?
    C9 C10 H10A . . 109.8 ?
    N1 C10 H10B . . 109.8 ?
    C9 C10 H10B . . 109.8 ?
    H10A C10 H10B . . 108.2 ?
    N2 C11 C12 . . 114.41(16) ?
    N2 C11 H11A . . 108.7 ?
    C12 C11 H11A . . 108.7 ?
    N2 C11 H11B . . 108.7 ?
    C12 C11 H11B . . 108.7 ?
    H11A C11 H11B . . 107.6 ?
    O2 C12 N3 . . 125.0(2) ?
    O2 C12 C11 . . 121.35(18) ?
    N3 C12 C11 . . 113.57(17) ?
    N4 C13 C14 . . 123.7(2) ?
    N4 C13 N3 . . 112.45(17) ?
    C14 C13 N3 . . 123.79(18) ?
    C13 C14 C15 . . 117.8(2) ?
    C13 C14 H14 . . 121.1 ?
    C15 C14 H14 . . 121.1 ?
    C16 C15 C14 . . 119.6(2) ?
    C16 C15 H15 . . 120.2 ?
    C14 C15 H15 . . 120.2 ?
    C17 C16 C15 . . 117.9(2) ?
    C17 C16 H16 . . 121.0 ?
    C15 C16 H16 . . 121.0 ?
    N4 C17 C16 . . 124.0(2) ?
    N4 C17 H17 . . 118.0 ?
    C16 C17 H17 . . 118.0 ?
    O1 C18 H18A . . 109.5 ?
    O1 C18 H18B . . 109.5 ?
    H18A C18 H18B . . 109.5 ?
    O1 C18 H18C . . 109.5 ?
    H18A C18 H18C . . 109.5 ?
    H18B C18 H18C . . 109.5 ?
    C19 O3 C36 . . 117.38(16) ?
    C24 N5 C28 . . 115.19(16) ?
    C24 N5 C25 . . 114.62(15) ?
    C28 N5 C25 . . 109.58(14) ?
    C29 N6 C27 . . 110.89(15) ?
    C29 N6 C26 . . 111.33(16) ?
    C27 N6 C26 . . 108.63(15) ?
    C30 N7 C31 . . 128.76(18) ?
    C30 N7 H07 . . 114.5(15) ?
    C31 N7 H07 . . 116.3(15) ?
    C31 N8 C35 . . 116.63(18) ?
    O3 C19 C20 . . 123.64(18) ?
    O3 C19 C24 . . 115.77(17) ?
    C20 C19 C24 . . 120.6(2) ?
    C21 C20 C19 . . 119.8(2) ?
    C21 C20 H20 . . 120.1 ?
    C19 C20 H20 . . 120.1 ?
    C22 C21 C20 . . 120.5(2) ?
    C22 C21 H21 . . 119.8 ?
    C20 C21 H21 . . 119.8 ?
    C21 C22 C23 . . 119.7(2) ?
    C21 C22 H22 . . 120.1 ?
    C23 C22 H22 . . 120.1 ?
    C22 C23 C24 . . 121.8(2) ?
    C22 C23 H23 . . 119.1 ?
    C24 C23 H23 . . 119.1 ?
    C23 C24 C19 . . 117.59(18) ?
    C23 C24 N5 . . 122.76(18) ?
    C19 C24 N5 . . 119.57(19) ?
    N5 C25 C26 . . 109.92(16) ?
    N5 C25 H25A . . 109.7 ?
    C26 C25 H25A . . 109.7 ?
    N5 C25 H25B . . 109.7 ?
    C26 C25 H25B . . 109.7 ?
    H25A C25 H25B . . 108.2 ?
    N6 C26 C25 . . 110.55(17) ?
    N6 C26 H26A . . 109.5 ?
    C25 C26 H26A . . 109.5 ?
    N6 C26 H26B . . 109.5 ?
    C25 C26 H26B . . 109.5 ?
    H26A C26 H26B . . 108.1 ?
    N6 C27 C28 . . 110.30(16) ?
    N6 C27 H27A . . 109.6 ?
    C28 C27 H27A . . 109.6 ?
    N6 C27 H27B . . 109.6 ?
    C28 C27 H27B . . 109.6 ?
    H27A C27 H27B . . 108.1 ?
    N5 C28 C27 . . 109.87(17) ?
    N5 C28 H28A . . 109.7 ?
    C27 C28 H28A . . 109.7 ?
    N5 C28 H28B . . 109.7 ?
    C27 C28 H28B . . 109.7 ?
    H28A C28 H28B . . 108.2 ?
    N6 C29 C30 . . 115.62(17) ?
    N6 C29 H29A . . 108.4 ?
    C30 C29 H29A . . 108.4 ?
    N6 C29 H29B . . 108.4 ?
    C30 C29 H29B . . 108.4 ?
    H29A C29 H29B . . 107.4 ?
    O4 C30 N7 . . 125.2(2) ?
    O4 C30 C29 . . 119.63(19) ?
    N7 C30 C29 . . 115.06(17) ?
    N8 C31 C32 . . 123.6(2) ?
    N8 C31 N7 . . 112.81(17) ?
    C32 C31 N7 . . 123.57(19) ?
    C33 C32 C31 . . 118.1(2) ?
    C33 C32 H32 . . 121.0 ?
    C31 C32 H32 . . 121.0 ?
    C34 C33 C32 . . 119.7(2) ?
    C34 C33 H33 . . 120.1 ?
    C32 C33 H33 . . 120.1 ?
    C35 C34 C33 . . 117.9(2) ?
    C35 C34 H34 . . 121.0 ?
    C33 C34 H34 . . 121.0 ?
    N8 C35 C34 . . 124.0(2) ?
    N8 C35 H35 . . 118.0 ?
    C34 C35 H35 . . 118.0 ?
    O3 C36 H36A . . 109.5 ?
    O3 C36 H36B . . 109.5 ?
    H36A C36 H36B . . 109.5 ?
    O3 C36 H36C . . 109.5 ?
    H36A C36 H36C . . 109.5 ?
    H36B C36 H36C . . 109.5 ?
loop_
    _geom_torsion_atom_site_label_1
    _geom_torsion_atom_site_label_2
    _geom_torsion_atom_site_label_3
    _geom_torsion_atom_site_label_4
    _geom_torsion_site_symmetry_1
    _geom_torsion_site_symmetry_2
    _geom_torsion_site_symmetry_3
    _geom_torsion_site_symmetry_4
    _geom_torsion
    _geom_torsion_publ_flag
    C18 O1 C1 C2 . . . . 3.2(3) ?
    C18 O1 C1 C6 . . . . -176.80(19) ?
    O1 C1 C2 C3 . . . . 179.3(2) ?
    C6 C1 C2 C3 . . . . -0.7(3) ?
    C1 C2 C3 C4 . . . . 0.3(3) ?
    C2 C3 C4 C5 . . . . -0.2(4) ?
    C3 C4 C5 C6 . . . . 0.6(4) ?
    C4 C5 C6 C1 . . . . -1.0(3) ?
    C4 C5 C6 N1 . . . . 177.4(2) ?
    O1 C1 C6 C5 . . . . -178.98(18) ?
    C2 C1 C6 C5 . . . . 1.0(3) ?
    O1 C1 C6 N1 . . . . 2.6(3) ?
    C2 C1 C6 N1 . . . . -177.39(18) ?
    C10 N1 C6 C5 . . . . -18.5(3) ?
    C7 N1 C6 C5 . . . . 109.2(2) ?
    C10 N1 C6 C1 . . . . 159.80(18) ?
    C7 N1 C6 C1 . . . . -72.5(2) ?
    C6 N1 C7 C8 . . . . 171.99(16) ?
    C10 N1 C7 C8 . . . . -57.8(2) ?
    C11 N2 C8 C7 . . . . 176.23(16) ?
    C9 N2 C8 C7 . . . . -59.0(2) ?
    N1 C7 C8 N2 . . . . 57.8(2) ?
    C11 N2 C9 C10 . . . . -174.60(16) ?
    C8 N2 C9 C10 . . . . 60.7(2) ?
    C6 N1 C10 C9 . . . . -171.08(16) ?
    C7 N1 C10 C9 . . . . 59.5(2) ?
    N2 C9 C10 N1 . . . . -61.1(2) ?
    C8 N2 C11 C12 . . . . -86.9(2) ?
    C9 N2 C11 C12 . . . . 150.02(18) ?
    C13 N3 C12 O2 . . . . 11.1(3) ?
    C13 N3 C12 C11 . . . . -164.95(19) ?
    N2 C11 C12 O2 . . . . 166.17(18) ?
    N2 C11 C12 N3 . . . . -17.6(2) ?
    C17 N4 C13 C14 . . . . 1.1(3) ?
    C17 N4 C13 N3 . . . . -177.56(17) ?
    C12 N3 C13 N4 . . . . 175.9(2) ?
    C12 N3 C13 C14 . . . . -2.7(3) ?
    N4 C13 C14 C15 . . . . -2.3(3) ?
    N3 C13 C14 C15 . . . . 176.1(2) ?
    C13 C14 C15 C16 . . . . 1.5(3) ?
    C14 C15 C16 C17 . . . . 0.5(3) ?
    C13 N4 C17 C16 . . . . 1.1(3) ?
    C15 C16 C17 N4 . . . . -1.9(3) ?
    C36 O3 C19 C20 . . . . 0.6(3) ?
    C36 O3 C19 C24 . . . . -178.73(19) ?
    O3 C19 C20 C21 . . . . -179.0(2) ?
    C24 C19 C20 C21 . . . . 0.3(3) ?
    C19 C20 C21 C22 . . . . 0.5(4) ?
    C20 C21 C22 C23 . . . . -0.9(4) ?
    C21 C22 C23 C24 . . . . 0.6(4) ?
    C22 C23 C24 C19 . . . . 0.2(3) ?
    C22 C23 C24 N5 . . . . 176.9(2) ?
    O3 C19 C24 C23 . . . . 178.73(19) ?
    C20 C19 C24 C23 . . . . -0.6(3) ?
    O3 C19 C24 N5 . . . . 1.9(3) ?
    C20 C19 C24 N5 . . . . -177.44(19) ?
    C28 N5 C24 C23 . . . . -13.1(3) ?
    C25 N5 C24 C23 . . . . 115.4(2) ?
    C28 N5 C24 C19 . . . . 163.57(18) ?
    C25 N5 C24 C19 . . . . -67.9(2) ?
    C24 N5 C25 C26 . . . . 170.29(17) ?
    C28 N5 C25 C26 . . . . -58.4(2) ?
    C29 N6 C26 C25 . . . . 178.58(17) ?
    C27 N6 C26 C25 . . . . -59.0(2) ?
    N5 C25 C26 N6 . . . . 59.0(2) ?
    C29 N6 C27 C28 . . . . -177.92(16) ?
    C26 N6 C27 C28 . . . . 59.4(2) ?
    C24 N5 C28 C27 . . . . -170.09(17) ?
    C25 N5 C28 C27 . . . . 58.9(2) ?
    N6 C27 C28 N5 . . . . -60.2(2) ?
    C27 N6 C29 C30 . . . . 154.65(17) ?
    C26 N6 C29 C30 . . . . -84.3(2) ?
    C31 N7 C30 O4 . . . . -4.8(3) ?
    C31 N7 C30 C29 . . . . 179.19(18) ?
    N6 C29 C30 O4 . . . . 171.57(17) ?
    N6 C29 C30 N7 . . . . -12.2(2) ?
    C35 N8 C31 C32 . . . . -1.1(3) ?
    C35 N8 C31 N7 . . . . -179.91(18) ?
    C30 N7 C31 N8 . . . . -165.16(19) ?
    C30 N7 C31 C32 . . . . 16.0(3) ?
    N8 C31 C32 C33 . . . . 1.1(3) ?
    N7 C31 C32 C33 . . . . 179.82(18) ?
    C31 C32 C33 C34 . . . . -0.2(3) ?
    C32 C33 C34 C35 . . . . -0.6(3) ?
    C31 N8 C35 C34 . . . . 0.2(3) ?
    C33 C34 C35 N8 . . . . 0.7(3) ?
loop_
    _geom_hbond_atom_site_label_D
    _geom_hbond_atom_site_label_H
    _geom_hbond_atom_site_label_A
    _geom_hbond_site_symmetry_A
    _geom_hbond_distance_DH
    _geom_hbond_distance_HA
    _geom_hbond_distance_DA
    _geom_hbond_angle_DHA
    _geom_hbond_publ_flag
    N3 H03 N2 . 0.85(2) 2.20(3) 2.692(3) 117.0(19) yes
    N7 H07 N6 . 0.86(2) 2.26(3) 2.734(3) 115.3(19) yes
    C2 H2 N8 . 0.95 2.44 3.354(3) 161 yes
    C7 H7A O1 . 0.99 2.42 3.010(3) 118 ?
    C14 H14 O2 . 0.95 2.33 2.923(3) 120 yes
    C20 H20 N4 . 0.95 2.59 3.527(3) 168 yes
    C25 H25A O3 . 0.99 2.34 2.950(3) 119 ?
    C32 H32 O4 . 0.95 2.34 2.917(3) 118 ?
data_global
_journal_date_recd_electronic     2010-12-02
_journal_date_accepted     2010-12-17
_journal_name_full     'Acta Crystallographica, Section E'
_journal_year     2011
_journal_volume     67
_journal_issue      1
_journal_page_first     o223
_journal_page_last     o223
_journal_paper_category     QO
_journal_coeditor_code     FK2033
_publ_contact_author_name     'Chunxiong Lu*'
_publ_contact_author_address
;
Key Laboratory of Nuclear Medicine,Ministry of Health,Jiangsu Key Laboratory of
Molecular Nuclear Medicine, Jiangsu Institute of Nuclear Medicine,Wuxi 214063
People's Republic of China
;
_publ_contact_author_email     'ipcom10@163.com'
_publ_contact_author_fax     '086 0510 85513113'
_publ_contact_author_phone     '086 0510 85514482 3523'
_publ_section_title
;
2-[4-(2-Methoxyphenyl)piperazin-1-yl]-<i>N</i>-(pyridin-2-yl)acetamide
;
loop_
    _publ_author_name
    _publ_author_footnote
    _publ_author_address
    'Lu, Chunxiong' .
;
Key Laboratory of Nuclear Medicine
Ministry of Health
Jiangsu Key Laboratory of Molecular Nuclear Medicine
Jiangsu Institute of Nuclear Medicine
Wuxi 214063
People's Republic of China
;
    'Jiang, Quanfu' .
;
Key Laboratory of Nuclear Medicine
Ministry of Health
Jiangsu Key Laboratory of Molecular Nuclear Medicine
Jiangsu Institute of Nuclear Medicine
Wuxi 214063
People's Republic of China
;
