# Supplementary material for: 2-[4-(2-Meth­oxy­phen­yl)piperazin-1-yl]-N-(pyridin-2-yl)acetamide
Source: Acta Crystallogr Sect E Struct Rep Online. 2010 Dec 24;67(Pt 1):o223. doi: 10.1107/S1600536810053067 (PMC3050313; doi:10.1107/S1600536810053067)
Supplement: Supplementary file 2 [file e-67-0o223-Isup2.hkl]

# 
# h,k,l, Fc-squared, Fo-squared, sigma(Fo-squared) and status flag 
# 
data_I
_shelx_title ' y2868 in P-1' 
_shelx_refln_list_code          4 
_shelx_F_calc_maximum      148.31 
_exptl_crystal_F_000       696.00 
_reflns_d_resolution_high  0.7702 
 
loop_ 
 _symmetry_equiv_pos_as_xyz 
 'x, y, z' 
 '-x, -y, -z' 
 
_cell_length_a    11.5948 
_cell_length_b    12.3824 
_cell_length_c    14.0730 
_cell_angle_alpha 106.228 
_cell_angle_beta   91.767 
_cell_angle_gamma 114.627 
 
_shelx_F_squared_multiplier     1.000 
 
loop_ 
 _refln_index_h 
 _refln_index_k 
 _refln_index_l 
 _refln_F_squared_calc 
 _refln_F_squared_meas 
 _refln_F_squared_sigma 
 _refln_observed_status 
   2   0   0      246.38      183.87      4.17 o 
   3   0   0       91.47       97.22      4.96 o 
   4   0   0        2.89        4.49      4.31 o 
   5   0   0     3349.44     3366.50     96.42 o 
   6   0   0      250.03      287.64     13.49 o 
   7   0   0       54.67       52.01     21.09 o 
   8   0   0        0.00       -0.53     14.71 o 
   9   0   0      106.58       98.01     15.79 o 
  10   0   0        0.05       21.39     14.10 o 
  11   0   0      195.84      164.07     24.05 o 
  12   0   0        4.61        4.17      8.22 o 
  13   0   0        0.00       20.72     13.84 o 
 -13   1   0        1.95        5.52     17.45 o 
 -12   1   0        3.68       15.11      8.85 o 
 -11   1   0       11.44       13.68      8.94 o 
 -10   1   0      342.75      326.99     17.57 o 
  -9   1   0      105.96       90.10     20.30 o 
  -8   1   0      248.34      280.95     18.03 o 
  -7   1   0        0.35       13.02      9.31 o 
  -6   1   0      560.13      695.01     24.99 o 
  -5   1   0      583.22      607.35      9.49 o 
  -4   1   0     3192.71     3186.14     16.07 o 
  -3   1   0     2684.06     2447.94     41.83 o 
  -2   1   0      457.09      511.88      6.73 o 
   1   1   0     3387.39     3253.74     14.74 o 
   2   1   0     8567.73     9362.55     50.06 o 
   3   1   0      691.34      691.97      8.38 o 
   4   1   0      370.17      376.70      7.36 o 
   5   1   0      178.10      192.57     42.95 o 
   6   1   0        0.44       -0.16      8.12 o 
   7   1   0        5.43       -0.53      3.41 o 
   8   1   0        2.48        4.63      4.77 o 
   9   1   0      920.75      941.96     26.70 o 
  10   1   0        0.00       17.95     11.16 o 
  11   1   0        0.11       -2.00     10.40 o 
  12   1   0       45.85       33.97     16.29 o 
  13   1   0       59.33       96.09     31.87 o 
 -14   2   0        3.70       -3.49     13.54 o 
 -13   2   0        0.45       15.29      8.06 o 
 -12   2   0       74.93       51.49     14.46 o 
 -11   2   0      237.42      238.14     28.49 o 
 -10   2   0        0.00        5.26     18.91 o 
  -9   2   0       34.00       35.91     13.80 o 
  -8   2   0      175.48      167.73     16.84 o 
  -7   2   0      113.00       95.38     12.15 o 
  -6   2   0     1317.08     1370.43     22.87 o 
  -5   2   0      468.21      494.27      8.81 o 
  -4   2   0     4697.67     4465.33     17.31 o 
  -3   2   0     1045.68      878.43     11.48 o 
  -2   2   0      240.88      181.92      8.67 o 
   0   2   0    21995.00    22728.24     61.13 o 
   1   2   0      505.33      552.85     14.53 o 
   2   2   0        0.02       -2.16      2.16 o 
   3   2   0      456.15      469.62      6.12 o 
   4   2   0       25.56       25.36      5.14 o 
   5   2   0       62.79       68.88      5.51 o 
   6   2   0      102.06       97.67      5.15 o 
   7   2   0       26.25       17.26      7.19 o 
   8   2   0     1164.20     1155.72     52.31 o 
   9   2   0      326.50      288.24     22.74 o 
  10   2   0      235.80      245.56     21.92 o 
  11   2   0       74.58       61.31     14.63 o 
  12   2   0       17.07       25.08     19.31 o 
 -14   3   0        9.93       11.25      8.89 o 
 -13   3   0       95.83      101.24     21.63 o 
 -12   3   0        4.36        8.48     13.32 o 
 -11   3   0       20.39       17.77     13.15 o 
 -10   3   0        0.48       -6.52     13.09 o 
  -9   3   0      196.43      153.88     18.42 o 
  -8   3   0      217.29      227.40     25.23 o 
  -6   3   0     4790.29     5269.88     91.32 o 
  -5   3   0      126.92      134.60      5.59 o 
  -4   3   0       80.82       77.66      5.61 o 
  -3   3   0      527.39      472.54      8.01 o 
  -1   3   0     3616.86     3784.42     29.20 o 
   0   3   0    10973.79    11172.81     49.94 o 
   1   3   0        8.92        7.28      5.67 o 
   2   3   0      687.42      637.57     12.00 o 
   3   3   0     1144.16     1163.10     13.15 o 
   4   3   0        8.18        6.46      2.46 o 
   5   3   0        4.39        3.15      2.90 o 
   6   3   0       65.93       50.00     18.12 o 
   7   3   0      230.47      256.34     27.25 o 
   8   3   0       68.19       50.86     13.31 o 
   9   3   0       29.41       26.80     14.12 o 
  10   3   0       13.73        7.42      6.75 o 
  11   3   0        0.30        1.24      6.32 o 
 -14   4   0       12.70        9.14     11.08 o 
 -13   4   0       56.19       91.59     15.14 o 
 -12   4   0      285.42      294.88     15.86 o 
 -11   4   0       15.59       36.38     13.14 o 
 -10   4   0       59.32       44.49     14.72 o 
  -9   4   0        9.61        1.90     11.38 o 
  -8   4   0       97.07      110.59     14.82 o 
  -7   4   0        9.18        9.49      6.78 o 
  -6   4   0        1.90        7.95      4.67 o 
  -5   4   0        1.88       -2.80      4.77 o 
  -4   4   0      292.39      251.52      5.75 o 
  -3   4   0      378.15      371.00      7.10 o 
  -2   4   0      780.13      678.30     10.55 o 
  -1   4   0      551.44      548.01      7.13 o 
   0   4   0      290.73      247.47      4.47 o 
   1   4   0        9.93        9.74      4.02 o 
   2   4   0       92.53       78.56      7.07 o 
   3   4   0       25.84       16.08      4.85 o 
   4   4   0        5.38        2.86      6.75 o 
   5   4   0        1.64        4.68      9.74 o 
   6   4   0        9.19        8.04     30.09 o 
   7   4   0      850.03      906.04     22.22 o 
   8   4   0      996.54     1107.60     28.05 o 
   9   4   0       10.83        2.14      9.47 o 
  10   4   0        4.70       10.47      9.50 o 
  11   4   0       13.02       15.63     12.24 o 
 -14   5   0        0.02        5.18     10.21 o 
 -13   5   0       49.90       71.76     13.45 o 
 -12   5   0        8.84        8.14      9.72 o 
 -11   5   0        4.24       20.04     10.28 o 
 -10   5   0      101.98      100.90     15.92 o 
  -9   5   0       50.94       70.08     15.24 o 
  -8   5   0       85.29       59.68     12.67 o 
  -7   5   0       93.94      138.93     33.66 o 
  -6   5   0      577.80      601.95     19.73 o 
  -5   5   0      562.68      539.36     15.49 o 
  -4   5   0        0.24        4.29      4.29 o 
  -3   5   0      879.36      917.97      9.05 o 
  -2   5   0      580.19      527.27      9.97 o 
  -1   5   0      755.67      725.92      7.97 o 
   0   5   0      452.42      464.84      8.18 o 
   1   5   0      174.55      202.88      9.12 o 
   2   5   0      800.47      880.64     24.01 o 
   3   5   0        0.03       10.47      7.45 o 
   4   5   0       43.81       57.27     18.65 o 
   5   5   0        0.26       -7.59     15.33 o 
   6   5   0      364.77      363.69     34.33 o 
   7   5   0      559.67      590.57     31.27 o 
   8   5   0      145.49      175.91     27.01 o 
   9   5   0       37.08       46.83     17.06 o 
  10   5   0        2.35       14.93     11.99 o 
 -15   6   0       24.14       26.05     16.56 o 
 -14   6   0        4.00        7.80      9.13 o 
 -13   6   0        1.09        7.55      8.82 o 
 -12   6   0        0.55       10.65      9.53 o 
 -11   6   0        6.76       -4.13     11.93 o 
 -10   6   0       35.64       33.37      9.85 o 
  -9   6   0       74.42       80.40     13.87 o 
  -8   6   0      216.04      205.06     18.95 o 
  -7   6   0        1.89        8.89      7.03 o 
  -6   6   0       24.01       18.53      6.03 o 
  -5   6   0      432.54      427.80     17.08 o 
  -4   6   0        0.33        2.99      4.15 o 
  -3   6   0      289.45      283.55      7.26 o 
  -2   6   0       34.78       41.44      5.14 o 
  -1   6   0      749.14      826.82     11.92 o 
   0   6   0      224.74      259.64      8.18 o 
   1   6   0        1.53        1.45      2.46 o 
   2   6   0      731.89      740.68     18.59 o 
   3   6   0        0.18       14.45     12.57 o 
   4   6   0        0.02        2.91      3.57 o 
   5   6   0       14.80       14.68     11.33 o 
   6   6   0       13.27       22.25     11.80 o 
   7   6   0        2.46       10.94     10.41 o 
   8   6   0      170.84      190.10     26.01 o 
   9   6   0       66.23       59.35     16.15 o 
 -15   7   0        1.40        8.07      8.94 o 
 -14   7   0        1.84       19.79      9.31 o 
 -13   7   0       14.27       17.26      9.83 o 
 -12   7   0       61.49       67.69     16.18 o 
 -11   7   0       12.75       12.75      7.12 o 
 -10   7   0      266.48      250.33     16.96 o 
  -9   7   0        2.38        3.48      9.32 o 
  -8   7   0      224.14      213.83     19.38 o 
  -7   7   0       11.73        8.05      8.06 o 
  -6   7   0      124.35      103.71      6.53 o 
  -5   7   0       44.16       48.72      5.93 o 
  -4   7   0      146.73      148.95      5.99 o 
  -3   7   0        9.61       11.55      4.86 o 
  -2   7   0      333.32      361.64      9.59 o 
  -1   7   0        2.72        1.86      3.36 o 
   0   7   0      131.77      112.32     18.81 o 
   1   7   0      516.31      499.64     25.25 o 
   2   7   0      492.66      500.99     13.36 o 
   3   7   0      109.88      101.65     27.26 o 
   4   7   0       73.78       67.67     19.44 o 
   5   7   0      251.38      258.69     20.94 o 
   6   7   0       61.59       65.42     17.14 o 
   7   7   0      193.09      195.58     29.35 o 
   8   7   0      148.86      154.04     18.81 o 
 -14   8   0       49.49       53.30     10.87 o 
 -13   8   0       42.26       59.82     15.53 o 
 -12   8   0       83.19       66.89     12.59 o 
 -11   8   0        3.06        3.07      5.71 o 
 -10   8   0      249.85      246.45     12.03 o 
  -9   8   0      539.21      555.03     30.16 o 
  -8   8   0       36.98       42.94     10.68 o 
  -7   8   0      217.71      241.11     46.06 o 
  -6   8   0       20.12       21.60      5.43 o 
  -5   8   0       11.58       17.03      4.61 o 
  -4   8   0       65.74       78.02      6.32 o 
  -3   8   0        0.39        1.44      4.35 o 
  -2   8   0      107.55       82.40     12.86 o 
  -1   8   0        0.67       14.49     11.36 o 
   0   8   0       16.02       23.03      9.35 o 
   1   8   0      212.60      225.26     14.67 o 
   2   8   0        1.64        9.27     11.05 o 
   3   8   0       12.91        7.36     11.44 o 
   4   8   0        5.22       19.24     10.53 o 
   5   8   0        0.02       13.28     10.89 o 
   6   8   0        3.48       12.95     11.21 o 
   7   8   0        9.75       14.10     12.54 o 
   8   8   0       12.63       33.66     11.25 o 
 -14   9   0        0.14       -3.38     15.48 o 
 -13   9   0        4.97        2.49      6.09 o 
 -12   9   0       30.21       25.01      7.76 o 
 -11   9   0       48.05       41.90     13.24 o 
 -10   9   0       81.76       80.61      9.82 o 
  -9   9   0       49.55       45.92     10.23 o 
  -8   9   0       85.57       92.53     11.40 o 
  -7   9   0       53.47       40.22     12.71 o 
  -6   9   0        4.99        9.22      3.75 o 
  -5   9   0       13.83       15.12      4.43 o 
  -4   9   0        0.00        2.59      4.61 o 
  -3   9   0      127.67      149.02     12.88 o 
  -2   9   0        0.03        5.66     18.52 o 
  -1   9   0        0.22        2.86      7.69 o 
   0   9   0        0.05        0.64      8.85 o 
   1   9   0        2.45        5.75      8.70 o 
   2   9   0      897.74      888.50     64.52 o 
   3   9   0      135.43      115.67     14.96 o 
   4   9   0       97.67       99.83     14.89 o 
   5   9   0        1.14       18.03     12.61 o 
   6   9   0       23.38       23.84     13.66 o 
   7   9   0        1.70       16.54     14.13 o 
 -14  10   0       11.60        8.99      6.13 o 
 -13  10   0        0.11        7.22      7.02 o 
 -12  10   0       10.14       12.95      5.82 o 
 -11  10   0       11.42        9.82     12.12 o 
 -10  10   0      238.38      260.95     23.79 o 
  -9  10   0        7.20        9.37      6.74 o 
  -8  10   0      233.76      262.30     11.94 o 
  -7  10   0      183.11      194.62     12.24 o 
  -6  10   0       66.60       66.19     14.14 o 
  -5  10   0       57.26       60.30     11.45 o 
  -4  10   0      115.75      102.52     10.62 o 
  -3  10   0        1.29        6.50      7.45 o 
  -2  10   0        7.30        3.96      6.82 o 
  -1  10   0      289.21      292.04     13.66 o 
   0  10   0       54.40       43.86     10.84 o 
   1  10   0        3.89       -1.76      8.04 o 
   2  10   0       21.24        4.17     12.58 o 
   3  10   0       45.50       63.01     12.98 o 
   4  10   0       14.78       14.36     11.09 o 
   5  10   0        1.97       22.17     12.84 o 
 -14  11   0       16.37       17.47     13.27 o 
 -13  11   0       63.20       50.71     29.29 o 
 -12  11   0        4.49        8.06      8.50 o 
 -11  11   0      118.87      129.03     11.88 o 
 -10  11   0      255.75      251.86     25.48 o 
  -9  11   0       21.98       20.05      8.35 o 
  -8  11   0       82.94       80.35     21.54 o 
  -7  11   0       37.94       31.98      9.48 o 
  -6  11   0       11.71       11.29      7.34 o 
  -5  11   0      121.59      103.83     20.22 o 
  -4  11   0       18.35       20.42      7.36 o 
  -3  11   0       24.63       17.62      7.31 o 
  -2  11   0       29.83       30.31      9.21 o 
  -1  11   0       16.90       15.39      7.43 o 
   0  11   0       68.06       61.05     15.07 o 
   1  11   0        0.55       11.67     11.71 o 
   2  11   0       10.59       16.55      8.96 o 
   3  11   0       29.21       21.82     11.40 o 
   4  11   0        5.67        1.95     12.34 o 
 -13  12   0       36.18       25.27     17.12 o 
 -12  12   0       39.30       26.19     21.98 o 
 -11  12   0       42.96       19.10     10.97 o 
 -10  12   0        3.11      -14.52     14.52 o 
  -9  12   0       45.76       18.56     14.21 o 
  -8  12   0      198.59      219.60     12.81 o 
  -7  12   0      108.07      120.05     12.72 o 
  -6  12   0       27.07       30.24     10.01 o 
  -5  12   0       84.39       98.45     11.19 o 
  -4  12   0       24.95       30.20     23.35 o 
  -3  12   0      291.34      312.62     25.55 o 
  -2  12   0        2.08       19.34     10.38 o 
  -1  12   0       16.07       12.80      8.69 o 
   0  12   0       51.04       56.40     10.91 o 
   1  12   0        9.56       22.57     10.83 o 
   2  12   0       34.09       40.52     12.17 o 
   3  12   0        8.06        5.43      9.07 o 
 -12  13   0       49.03       53.50     21.00 o 
 -11  13   0        7.26        9.82     13.48 o 
 -10  13   0       75.09       61.89     19.82 o 
  -9  13   0       44.11       71.66     22.69 o 
  -8  13   0        9.19       34.95     22.43 o 
  -7  13   0      145.35      152.90     22.45 o 
  -6  13   0        1.36      -15.90     15.90 o 
  -5  13   0       11.45       15.69     16.54 o 
  -4  13   0       17.27       14.61     16.11 o 
  -3  13   0      120.98      125.57     10.89 o 
  -2  13   0      117.87      115.26      9.98 o 
  -1  13   0       27.34       24.52     17.38 o 
   0  13   0       38.23       51.16     20.66 o 
   1  13   0       10.95       12.94      6.66 o 
 -11  14   0        5.53       17.90     14.75 o 
 -10  14   0      125.11      129.96     22.20 o 
  -9  14   0       11.59       35.47     16.35 o 
  -8  14   0        6.70       42.23     22.85 o 
  -7  14   0       73.82       55.27     15.34 o 
  -6  14   0        2.49        1.48     14.63 o 
  -5  14   0       14.37        8.60     15.06 o 
  -4  14   0        0.03        8.85     15.67 o 
  -3  14   0        6.13        3.48     15.60 o 
  -2  14   0       31.97       23.14     16.86 o 
  -1  14   0        0.78        9.51     17.31 o 
  -9  15   0        1.97       14.30     13.43 o 
  -8  15   0      128.39      168.10     23.28 o 
  -7  15   0        0.04       -9.84     15.08 o 
  -6  15   0       36.60       48.74     14.98 o 
  -5  15   0        4.45       45.17     21.12 o 
  -4  15   0        2.93        3.83     15.53 o 
   3 -15   1        6.59       14.66     17.19 o 
   4 -15   1        4.65        0.38     16.39 o 
   5 -15   1        1.12       13.13     15.57 o 
   6 -15   1        2.11       13.34     15.64 o 
   7 -15   1        2.29       24.47     15.41 o 
   8 -15   1        9.46        2.00     15.01 o 
   9 -15   1      163.63      189.36     24.19 o 
  10 -15   1        0.03       54.82     21.14 o 
   0 -14   1      148.24      136.84     18.92 o 
   1 -14   1       88.78       90.05     10.90 o 
   2 -14   1       42.26       63.32     24.92 o 
   3 -14   1        3.72        0.68     15.13 o 
   4 -14   1        2.39       -5.14     15.24 o 
   5 -14   1       12.47        9.84     17.24 o 
   6 -14   1        3.25       17.87     17.00 o 
   7 -14   1        2.88       11.81     15.67 o 
   8 -14   1      103.79      111.02     22.83 o 
   9 -14   1       35.45       54.70     22.15 o 
  10 -14   1        0.02       19.71     14.19 o 
  11 -14   1        0.04        4.20      9.94 o 
  -2 -13   1        8.86        0.45     17.85 o 
  -1 -13   1       58.79       61.30     26.24 o 
   0 -13   1        0.43       10.93      7.80 o 
   1 -13   1      272.77      313.30     29.62 o 
   2 -13   1      126.47      171.93     26.99 o 
   3 -13   1      301.01      363.56     27.60 o 
   4 -13   1        0.71        9.71      7.23 o 
   5 -13   1       29.63       14.21      7.12 o 
   6 -13   1      299.67      263.52     11.97 o 
   7 -13   1       50.57       41.87      9.53 o 
   8 -13   1       61.38       88.52     23.32 o 
   9 -13   1       15.94       41.10     24.26 o 
  10 -13   1       41.96       58.11     23.93 o 
  11 -13   1      158.78      123.10     58.27 o 
  12 -13   1       12.13        6.65      9.21 o 
  13 -13   1        7.98       15.13      9.30 o 
  -3 -12   1       10.17       17.86     11.82 o 
  -2 -12   1      251.97      258.76     16.02 o 
  -1 -12   1       99.01      125.68     14.31 o 
   0 -12   1        9.50        6.09      9.11 o 
   1 -12   1      149.95      165.34     11.55 o 
   2 -12   1      111.84      110.30     11.42 o 
   3 -12   1       65.30       61.78      9.12 o 
   4 -12   1      109.89       94.75     10.27 o 
   5 -12   1       38.29       27.90     10.58 o 
   6 -12   1       38.80       47.77      8.69 o 
   7 -12   1      403.95      390.74     25.79 o 
   8 -12   1      222.11      234.24     13.20 o 
   9 -12   1        5.37       -1.26      7.24 o 
  10 -12   1       44.51       68.82     11.13 o 
  11 -12   1       14.70       12.43      6.85 o 
  12 -12   1        6.29        0.99      9.77 o 
  13 -12   1       60.29       21.91     17.38 o 
  -5 -11   1        5.59        6.12     11.20 o 
  -4 -11   1        2.12       -5.48     10.10 o 
  -3 -11   1        0.41       28.79      8.80 o 
  -2 -11   1       59.61       70.10     26.92 o 
  -1 -11   1       25.79       18.44      8.98 o 
   0 -11   1       24.59       26.09     10.70 o 
   1 -11   1       59.11       66.18     10.17 o 
   2 -11   1      255.94      263.03     13.45 o 
   3 -11   1       13.19       30.11     18.63 o 
   4 -11   1       15.52       16.70     10.98 o 
   5 -11   1       20.85       28.51     10.46 o 
   6 -11   1      386.63      353.87     13.88 o 
   7 -11   1       67.21       84.36     19.41 o 
   8 -11   1      289.29      316.40     13.93 o 
   9 -11   1        2.07       16.38      9.15 o 
  10 -11   1       20.99       23.20      9.85 o 
  11 -11   1       70.48       43.99     22.85 o 
  12 -11   1       46.49       40.22     18.64 o 
  13 -11   1        4.70       13.46      6.29 o 
  14 -11   1       40.15       29.59     20.08 o 
  -6 -10   1       22.68       23.75     27.77 o 
  -5 -10   1       16.76       23.80     11.07 o 
  -4 -10   1       35.18       44.50     12.53 o 
  -3 -10   1       37.37       42.24     19.22 o 
  -2 -10   1      362.66      345.34     23.82 o 
  -1 -10   1        0.10       -5.08     10.00 o 
   0 -10   1       28.07        9.01     16.32 o 
   1 -10   1      180.75      185.04     13.82 o 
   2 -10   1      200.02      177.32     12.29 o 
   3 -10   1       33.26       32.62     18.03 o 
   4 -10   1        2.13       -2.76      8.27 o 
   5 -10   1       69.52       80.11     17.82 o 
   6 -10   1       26.57       27.39      8.61 o 
   7 -10   1        6.75       19.94      8.89 o 
   8 -10   1       89.82      105.55     17.08 o 
   9 -10   1      341.18      356.48     17.67 o 
  10 -10   1        1.02       -4.95      7.28 o 
  11 -10   1      241.61      245.36     13.96 o 
  12 -10   1       22.26       24.16      8.84 o 
  13 -10   1        0.09       14.75      8.46 o 
  14 -10   1       50.95       27.83     17.19 o 
  -7  -9   1       10.51       13.21     11.44 o 
  -6  -9   1        2.88        4.88     11.43 o 
  -5  -9   1        9.10        5.99     11.39 o 
  -4  -9   1        0.33       11.87     10.42 o 
  -3  -9   1        3.08        6.86     10.64 o 
  -2  -9   1        1.90        9.75     10.72 o 
  -1  -9   1       99.95       92.97     12.36 o 
   0  -9   1        0.38        2.83      9.50 o 
   1  -9   1        4.72       13.39      8.56 o 
   2  -9   1      577.62      584.96     19.94 o 
   3  -9   1       11.08       16.76      8.51 o 
   4  -9   1       46.02       65.45     14.09 o 
   5  -9   1      125.10      117.12     12.92 o 
   6  -9   1      161.10      182.49     24.44 o 
   7  -9   1       16.51       22.51     11.58 o 
   8  -9   1      747.96      819.42     18.87 o 
   9  -9   1       10.06       11.09      7.51 o 
  10  -9   1       36.04       41.77      9.92 o 
  11  -9   1      272.04      254.87     16.57 o 
  12  -9   1        4.13        5.18      8.21 o 
  13  -9   1        7.42       16.02      8.70 o 
  14  -9   1       19.23       14.86      8.57 o 
  -8  -8   1       26.17       13.50     11.05 o 
  -7  -8   1      118.15      159.35     25.87 o 
  -6  -8   1        1.31        5.39     11.57 o 
  -5  -8   1       33.92       42.79     14.31 o 
  -4  -8   1        0.27       -1.44     11.87 o 
  -3  -8   1        8.74       10.63     13.63 o 
  -2  -8   1      101.29       94.00      5.96 o 
  -1  -8   1       23.45        9.76     10.28 o 
   0  -8   1       22.84       26.04     12.14 o 
   1  -8   1       63.36       66.56     11.29 o 
   2  -8   1        0.11        5.88      9.77 o 
   3  -8   1       38.58       37.17      5.81 o 
   4  -8   1       71.71       63.62      5.63 o 
   5  -8   1      313.76      322.08     13.45 o 
   6  -8   1        7.18       13.18      8.99 o 
   7  -8   1       51.08       48.28     17.70 o 
   8  -8   1      167.00      153.78     23.11 o 
   9  -8   1      261.42      259.39     14.08 o 
  10  -8   1        3.81        6.12      6.20 o 
  11  -8   1       45.01       42.18     11.96 o 
  12  -8   1       19.81       18.79      7.15 o 
  13  -8   1       13.66       17.24      8.88 o 
  14  -8   1        0.66       12.82     22.96 o 
  -9  -7   1        9.96       11.31     21.07 o 
  -8  -7   1       16.51       30.63     19.86 o 
  -7  -7   1       33.79       10.55     14.23 o 
  -6  -7   1       33.20       49.95     17.15 o 
  -5  -7   1        1.64       -4.20     22.13 o 
  -4  -7   1       16.43        2.61     13.23 o 
  -3  -7   1        7.84       13.03     10.52 o 
  -2  -7   1       81.50       42.49     16.76 o 
  -1  -7   1       35.95       19.98      6.04 o 
   0  -7   1      129.19      136.27     10.28 o 
   1  -7   1       14.31       18.83      7.22 o 
   2  -7   1     1656.06     1807.53     23.97 o 
   3  -7   1      303.03      341.55     11.81 o 
   4  -7   1     1398.11     1570.91     25.37 o 
   5  -7   1     1099.68     1190.20     37.87 o 
   6  -7   1       57.89       61.82      6.41 o 
   7  -7   1      487.61      541.67     20.49 o 
   8  -7   1      113.05      135.09     14.93 o 
   9  -7   1        0.00       -6.06     10.25 o 
  10  -7   1        0.75        1.93      8.24 o 
  11  -7   1       32.04       18.78     10.70 o 
  12  -7   1       24.91       22.92      9.26 o 
  13  -7   1        3.05       -0.61      9.34 o 
  14  -7   1       18.82        2.91     15.57 o 
 -10  -6   1       43.94       53.41     25.60 o 
  -9  -6   1       31.92       21.55     15.46 o 
  -8  -6   1        8.67        1.24     11.40 o 
  -7  -6   1      295.35      288.71     23.88 o 
  -6  -6   1        4.74        7.24     12.22 o 
  -5  -6   1        9.46       22.75     15.83 o 
  -4  -6   1       30.88       31.82      3.69 o 
  -3  -6   1       23.90       27.83      4.11 o 
  -2  -6   1       68.99       84.84     25.15 o 
  -1  -6   1        5.85        7.08      5.26 o 
   0  -6   1     1111.78     1262.28     16.00 o 
   1  -6   1      153.36      135.22     11.53 o 
   2  -6   1      948.69      979.58     21.12 o 
   3  -6   1      519.47      585.96     10.73 o 
   4  -6   1       65.72       39.88      8.94 o 
   5  -6   1      852.60      867.81     26.84 o 
   6  -6   1        6.08        2.21      4.89 o 
   7  -6   1       24.38       22.50     11.38 o 
   8  -6   1     1428.94     1451.96     41.11 o 
   9  -6   1       35.29       43.14     11.07 o 
  10  -6   1        3.07        6.80     11.41 o 
  11  -6   1       47.93       37.52     16.76 o 
  12  -6   1        0.64       26.64     14.96 o 
  13  -6   1        6.67        9.09      9.66 o 
  14  -6   1        9.99        9.60     10.09 o 
 -10  -5   1        0.87       13.73     10.19 o 
  -9  -5   1       73.86       49.03     17.50 o 
  -8  -5   1        5.43       21.05     11.55 o 
  -7  -5   1        5.63       -6.64     13.32 o 
  -6  -5   1        4.56       10.80     10.79 o 
  -5  -5   1      672.59      629.83     29.54 o 
  -4  -5   1      139.22      147.84     24.80 o 
  -3  -5   1        1.82        6.22      6.37 o 
  -2  -5   1      796.17      799.20     17.78 o 
  -1  -5   1        6.47        5.25      2.61 o 
   0  -5   1      399.21      441.04     12.83 o 
   1  -5   1       62.23       54.55      4.22 o 
   2  -5   1        8.47        2.60      3.93 o 
   3  -5   1     2944.40     3056.22     22.06 o 
   4  -5   1     5528.42     5807.63     47.47 o 
   5  -5   1      473.27      473.27     20.50 o 
   6  -5   1      465.42      428.15     30.77 o 
   7  -5   1        8.96       -2.58      8.47 o 
   8  -5   1       19.42       25.12     10.46 o 
   9  -5   1        0.00       11.27     11.97 o 
  10  -5   1       59.59       58.17     13.93 o 
  11  -5   1       55.48       39.61     10.86 o 
  12  -5   1        9.60        9.76     12.85 o 
  13  -5   1       32.52       30.45     10.58 o 
  14  -5   1       65.11       28.00     16.93 o 
 -11  -4   1        5.73       -8.04     17.57 o 
 -10  -4   1       10.21        6.16     20.77 o 
  -9  -4   1      196.58      200.58     27.82 o 
  -8  -4   1       31.60       29.25     16.81 o 
  -7  -4   1      964.96     1005.56     33.88 o 
  -6  -4   1      111.24      106.68     25.52 o 
  -5  -4   1        0.00        7.18      9.12 o 
  -4  -4   1        3.93       -2.16      8.05 o 
  -3  -4   1      203.32      178.75     14.51 o 
  -2  -4   1     1381.82     1480.76     26.19 o 
  -1  -4   1      106.84      103.74      6.47 o 
   0  -4   1       19.77        8.49      4.23 o 
   1  -4   1     1300.29     1300.19     14.45 o 
   2  -4   1     1040.35     1061.36     12.27 o 
   3  -4   1     2860.65     3042.69     31.80 o 
   4  -4   1      754.18      698.10     19.10 o 
   5  -4   1      599.02      642.66     10.65 o 
   6  -4   1      316.34      308.51     18.70 o 
   7  -4   1      660.94      558.20     38.66 o 
   8  -4   1      329.51      320.55     16.70 o 
   9  -4   1      160.30      138.91     18.04 o 
  10  -4   1       20.07       34.76     18.29 o 
  11  -4   1       84.68       84.65     13.47 o 
  12  -4   1       41.27       29.47     11.56 o 
  13  -4   1        2.51        6.44     11.19 o 
  14  -4   1       31.04       56.55     15.67 o 
 -12  -3   1        2.14       -1.79      9.39 o 
 -11  -3   1        5.26        4.29     13.70 o 
 -10  -3   1      266.16      259.19     28.22 o 
  -9  -3   1      236.45      257.08     24.15 o 
  -8  -3   1      462.57      463.03     20.16 o 
  -7  -3   1      334.13      355.57     28.48 o 
  -6  -3   1      189.82      227.76     28.73 o 
  -5  -3   1      184.08      162.69     20.56 o 
  -4  -3   1       66.63       95.38     17.00 o 
  -3  -3   1      316.74      290.07      9.98 o 
  -2  -3   1      613.42      628.25     12.72 o 
  -1  -3   1      467.67      438.49      8.89 o 
   0  -3   1     2678.97     2760.03     14.43 o 
   1  -3   1      763.61      724.61     12.32 o 
   2  -3   1     7829.58     8061.46     60.21 o 
   3  -3   1     7002.56     7132.70     19.57 o 
   4  -3   1       11.74       13.89      4.32 o 
   6  -3   1        4.04       17.29      7.53 o 
   7  -3   1        5.22       -2.79      8.20 o 
   8  -3   1      726.20      738.53     21.11 o 
   9  -3   1       46.22       67.89     23.38 o 
  10  -3   1      198.08      191.92     26.26 o 
  11  -3   1        1.13       26.56     17.17 o 
  12  -3   1      117.78      112.90     15.68 o 
  13  -3   1        1.04        6.83     10.60 o 
  14  -3   1      202.08      229.45     20.52 o 
 -12  -2   1       12.35        5.51     11.26 o 
 -11  -2   1      291.71      307.86     24.07 o 
 -10  -2   1      381.87      424.00     26.19 o 
  -9  -2   1       89.04       61.91     15.11 o 
  -8  -2   1       14.64       15.44      9.48 o 
  -7  -2   1      203.65      228.02     24.76 o 
  -6  -2   1       28.82       28.09     12.40 o 
  -5  -2   1      181.63      178.01     13.03 o 
  -4  -2   1      398.64      398.02     19.26 o 
  -3  -2   1      400.61      412.05      8.12 o 
  -2  -2   1     1612.80     1632.39     20.22 o 
  -1  -2   1       42.34       40.64      6.14 o 
   0  -2   1     5696.41     5995.94     20.84 o 
   1  -2   1     1647.06     1485.78     15.06 o 
   2  -2   1      181.16      193.43      6.53 o 
   3  -2   1     7416.03     7779.54     85.67 o 
   4  -2   1      659.81      652.91     31.37 o 
   5  -2   1        1.52        2.30      4.57 o 
   6  -2   1       43.23       44.47     10.90 o 
   7  -2   1        5.10       10.20      9.10 o 
   8  -2   1      232.58      250.34     16.37 o 
   9  -2   1        1.20        4.01     13.46 o 
  10  -2   1      218.52      189.51     19.93 o 
  11  -2   1      366.64      357.65     22.02 o 
  12  -2   1       14.32       21.84     11.36 o 
  13  -2   1        4.91        8.62     17.99 o 
  14  -2   1       31.12       10.64      7.20 o 
 -13  -1   1        0.13        3.58      7.03 o 
 -12  -1   1       20.49       16.89      7.21 o 
 -11  -1   1       16.35       14.36      9.02 o 
 -10  -1   1       25.01       27.80     10.50 o 
  -9  -1   1        0.16        1.85      4.01 o 
  -8  -1   1     1282.64     1214.17     42.78 o 
  -7  -1   1      283.78      290.37      6.30 o 
  -6  -1   1      194.96      201.50     13.51 o 
  -5  -1   1        1.73        2.49      4.91 o 
  -4  -1   1      142.56      146.63      8.02 o 
  -3  -1   1     1814.60     1892.02     10.67 o 
  -2  -1   1     1942.00     1807.45      9.84 o 
   2  -1   1     1376.87     1396.02     14.56 o 
   3  -1   1     9560.61     9719.28     28.06 o 
   4  -1   1       50.12       38.42      6.06 o 
   5  -1   1     1715.40     1769.08     23.45 o 
   6  -1   1      106.11      123.24     12.33 o 
   7  -1   1        0.42        4.14      9.87 o 
   8  -1   1       39.16       21.17     12.68 o 
   9  -1   1       20.79       22.13     13.40 o 
  10  -1   1       25.09       27.93     13.34 o 
  11  -1   1        0.47       18.53     18.51 o 
  12  -1   1       48.44       40.74     11.38 o 
  13  -1   1       42.09       36.07     10.63 o 
 -13   0   1      103.74      112.25     21.47 o 
 -12   0   1        0.00        2.39      7.53 o 
 -11   0   1      107.01       98.11     31.36 o 
 -10   0   1       80.37       70.01     19.47 o 
  -9   0   1       43.52       49.80     20.92 o 
  -8   0   1      138.82      150.10     22.40 o 
  -7   0   1        3.11        9.41      7.80 o 
  -6   0   1      287.45      284.85     12.82 o 
  -5   0   1     1055.57     1168.94     24.07 o 
  -4   0   1      374.57      407.63      9.09 o 
  -3   0   1      940.33      916.46     13.03 o 
  -2   0   1      811.69      648.17      8.34 o 
   2   0   1     6766.01     6895.15     36.15 o 
   3   0   1      346.57      347.54     10.11 o 
   4   0   1     1700.96     1579.94     25.10 o 
   5   0   1      506.46      478.48     14.28 o 
   6   0   1       81.54      105.64     24.60 o 
   7   0   1       96.10       89.87     17.52 o 
   8   0   1      189.43      171.50     20.99 o 
   9   0   1       18.79       29.01     13.66 o 
  10   0   1      518.80      515.56     22.59 o 
  11   0   1       16.60       17.27     10.55 o 
  12   0   1        0.55        7.78     11.17 o 
  13   0   1       26.07        7.71     10.83 o 
 -13   1   1        0.22       15.10     19.75 o 
 -12   1   1        1.72        6.55     12.04 o 
 -11   1   1      426.07      350.57     28.96 o 
 -10   1   1      278.42      301.86     24.57 o 
  -9   1   1      406.37      377.31     31.28 o 
  -8   1   1       34.38       30.77     11.27 o 
  -7   1   1      133.15      138.78     12.40 o 
  -6   1   1      734.76      798.34     25.21 o 
  -5   1   1      795.90      838.44     11.21 o 
  -4   1   1       80.51       59.11      5.63 o 
  -3   1   1      853.14      746.55     15.12 o 
  -2   1   1      175.08      121.64      3.48 o 
   1   1   1       62.95       62.12      4.21 o 
   2   1   1     1524.63     1504.07     17.69 o 
   3   1   1      924.68      847.29     16.99 o 
   4   1   1      165.87      204.35      7.38 o 
   5   1   1     1130.60     1238.75     17.16 o 
   6   1   1       12.30       11.88      6.25 o 
   7   1   1      447.99      438.09     16.84 o 
   8   1   1       26.67       24.74     11.07 o 
   9   1   1       26.32       18.62      5.03 o 
  10   1   1      347.52      348.84     17.75 o 
  11   1   1       10.35       16.56     11.16 o 
  12   1   1      213.34      239.23     20.00 o 
 -14   2   1       49.85       64.50     26.28 o 
 -13   2   1        2.04        5.58      6.72 o 
 -12   2   1       12.06        5.85      8.28 o 
 -11   2   1       19.68       26.87     14.10 o 
 -10   2   1        0.16       11.22     12.64 o 
  -9   2   1     1001.09     1056.48     30.86 o 
  -8   2   1        7.03       12.24     16.11 o 
  -7   2   1      205.94      234.59     19.14 o 
  -6   2   1      416.37      420.13     12.98 o 
  -5   2   1     1289.31     1430.30     14.54 o 
  -4   2   1      246.85      257.35      5.97 o 
  -3   2   1       22.45       31.88      7.47 o 
  -2   2   1      474.48      505.56      6.07 o 
  -1   2   1     1820.49     1839.33      8.40 o 
   0   2   1     4759.81     4749.17     15.92 o 
   1   2   1     2043.58     2084.72      9.42 o 
   2   2   1       14.10       11.90      3.58 o 
   3   2   1        4.02        2.35      3.47 o 
   4   2   1      104.19      111.39      8.97 o 
   5   2   1      572.77      585.34     11.66 o 
   6   2   1      177.74      182.78      7.00 o 
   7   2   1        3.23        2.57      3.04 o 
   8   2   1      228.44      186.04     12.26 o 
   9   2   1      356.39      304.13     44.97 o 
  10   2   1        0.03        3.45      7.79 o 
  11   2   1      169.98      192.52     36.91 o 
  12   2   1        0.41       19.56     10.62 o 
 -14   3   1        3.54        8.39      8.68 o 
 -13   3   1        0.22        5.75     10.74 o 
 -12   3   1       13.20       10.03     12.64 o 
 -11   3   1      371.77      308.47     30.98 o 
 -10   3   1       32.44       27.61     12.94 o 
  -9   3   1      594.01      626.78     22.31 o 
  -8   3   1        0.05        8.97      9.43 o 
  -7   3   1      478.78      498.40     16.76 o 
  -6   3   1      440.40      451.89      9.51 o 
  -5   3   1       39.42       24.34      4.92 o 
  -4   3   1      856.90      841.17     12.69 o 
  -3   3   1       29.47       28.98      6.41 o 
  -2   3   1     4690.29     4933.55     14.45 o 
  -1   3   1      110.20      102.87      4.53 o 
   0   3   1     3026.87     2873.75     28.53 o 
   1   3   1       66.58       53.52      3.53 o 
   2   3   1     1657.55     1624.88     27.32 o 
   3   3   1      636.29      660.68     30.18 o 
   4   3   1      570.87      590.80     25.55 o 
   5   3   1        3.34        7.15      4.07 o 
   6   3   1      166.56      160.19     15.29 o 
   7   3   1       49.70       44.07      8.83 o 
   8   3   1       34.14        6.43     10.44 o 
   9   3   1      422.41      453.83     45.54 o 
  10   3   1      104.84      125.57     28.02 o 
  11   3   1       55.21       50.05     14.89 o 
 -14   4   1       44.31       30.29     12.00 o 
 -13   4   1       30.03       40.30     13.34 o 
 -12   4   1       20.41       28.44     12.51 o 
 -11   4   1        1.79        1.84     12.51 o 
 -10   4   1        0.12        8.87     11.10 o 
  -9   4   1       65.17       53.76     19.94 o 
  -8   4   1        0.13       -0.48      4.96 o 
  -7   4   1      161.59      150.40     24.73 o 
  -6   4   1       29.46       44.13      6.45 o 
  -5   4   1      154.71      126.46      5.47 o 
  -4   4   1      314.69      275.01      8.12 o 
  -3   4   1      500.34      507.06      7.18 o 
  -2   4   1       17.14       33.19      6.10 o 
  -1   4   1      853.62      717.70     20.11 o 
   0   4   1      991.15     1011.19      8.46 o 
   1   4   1        2.28       -0.84      2.45 o 
   2   4   1     2231.56     2628.70     25.60 o 
   3   4   1       75.62       85.87     10.24 o 
   4   4   1       79.23       88.65     10.44 o 
   5   4   1        3.29        1.14      3.15 o 
   6   4   1       64.45       56.78     10.52 o 
   7   4   1       10.74        8.81     12.78 o 
   8   4   1       16.21       18.58     13.52 o 
   9   4   1       33.50       32.39     17.47 o 
  10   4   1        4.24       17.46     11.40 o 
  11   4   1       26.32       20.39      9.64 o 
 -14   5   1        2.50        7.75     20.52 o 
 -13   5   1        1.16        4.54      8.95 o 
 -12   5   1       21.26       25.03      9.89 o 
 -11   5   1       81.47       93.47     24.44 o 
 -10   5   1        1.80       -3.49      9.73 o 
  -9   5   1      420.38      394.99     19.32 o 
  -8   5   1       10.37       28.74      9.35 o 
  -7   5   1       99.98      121.50      7.77 o 
  -6   5   1      935.01     1003.57     16.94 o 
  -5   5   1     1226.37     1237.39     21.43 o 
  -4   5   1      265.25      247.47     16.79 o 
  -3   5   1     2252.25     2450.76     34.42 o 
  -2   5   1      142.29      122.98      5.36 o 
  -1   5   1       11.18       15.95      2.69 o 
   0   5   1      442.80      492.13      8.65 o 
   1   5   1       25.36       18.98      3.58 o 
   2   5   1       17.73       11.76      3.25 o 
   3   5   1      152.49      176.52      9.55 o 
   4   5   1        4.29        5.40      6.77 o 
   5   5   1      158.13      162.23     31.70 o 
   6   5   1       41.24       23.26     14.31 o 
   7   5   1       13.28        7.75     12.08 o 
   8   5   1       11.96       -1.01      9.64 o 
   9   5   1       56.24       64.47     20.78 o 
  10   5   1       10.33        3.23      8.56 o 
 -15   6   1      143.05      138.21     19.26 o 
 -14   6   1      121.96      142.16     24.98 o 
 -13   6   1       28.79       19.50      8.98 o 
 -12   6   1        0.67       -3.13      9.31 o 
 -11   6   1        0.93        2.91      8.96 o 
 -10   6   1       10.74        0.94      6.54 o 
  -9   6   1      771.78      753.91     21.10 o 
  -8   6   1      158.51      176.07     14.19 o 
  -7   6   1      208.66      202.43     14.39 o 
  -6   6   1      183.41      168.96      6.37 o 
  -5   6   1       20.04       26.90      3.90 o 
  -4   6   1      400.23      361.30      9.74 o 
  -3   6   1        9.31        5.30      2.70 o 
  -2   6   1      555.25      511.37      9.27 o 
  -1   6   1       54.78       61.44      4.36 o 
   0   6   1      124.79      128.97      8.41 o 
   1   6   1      329.80      311.21     16.24 o 
   2   6   1      325.76      310.45     14.83 o 
   3   6   1      139.84      112.37     16.99 o 
   4   6   1       35.54       29.48     17.66 o 
   5   6   1        1.13        6.51     10.14 o 
   6   6   1        8.02       12.28      8.80 o 
   7   6   1       41.91       29.29     16.02 o 
   8   6   1       96.71       59.88     18.54 o 
   9   6   1        0.01        2.20     13.59 o 
 -15   7   1        2.79        7.85      9.78 o 
 -14   7   1        2.89        1.65      8.64 o 
 -13   7   1       53.07       52.58     20.70 o 
 -12   7   1        7.27       26.01     10.93 o 
 -11   7   1        4.14        6.68     10.21 o 
 -10   7   1       80.89       62.95     10.97 o 
  -9   7   1      799.59      766.75     20.34 o 
  -8   7   1       45.96       27.69      7.88 o 
  -7   7   1        2.70        6.96      5.12 o 
  -6   7   1       99.76       95.85      9.71 o 
  -5   7   1        6.47       14.66      6.47 o 
  -4   7   1      107.12       98.25      4.56 o 
  -2   7   1       80.41       63.93      8.25 o 
  -1   7   1      298.09      265.92     16.20 o 
   0   7   1       11.40       10.24     10.50 o 
   1   7   1      223.72      215.98     13.99 o 
   2   7   1        8.33        6.52     21.70 o 
   3   7   1       99.57      102.10     11.13 o 
   4   7   1        4.89        7.94     17.65 o 
   5   7   1      236.50      244.31     27.18 o 
   6   7   1        1.67        1.11     12.89 o 
   7   7   1        8.07        7.09      7.67 o 
   8   7   1       10.94        6.38      9.39 o 
 -14   8   1       56.74       71.68     23.46 o 
 -13   8   1        2.37        1.26     10.19 o 
 -12   8   1        0.64        7.22     18.19 o 
 -11   8   1       79.96       51.37      9.32 o 
 -10   8   1       58.28       66.58      8.87 o 
  -9   8   1      441.94      431.85     24.67 o 
  -8   8   1        2.19       -2.08      7.31 o 
  -7   8   1        0.63        5.57      4.51 o 
  -6   8   1        1.57        4.34      3.72 o 
  -5   8   1      557.58      540.38     25.96 o 
  -4   8   1       62.37       74.43      9.37 o 
  -3   8   1      544.98      564.47     14.65 o 
  -2   8   1       44.86       36.49      6.22 o 
  -1   8   1      235.44      197.20     23.99 o 
   0   8   1       16.70        3.59     12.78 o 
   1   8   1        0.68       22.46     15.13 o 
   2   8   1        6.91       13.22      9.14 o 
   3   8   1       34.83       30.30     17.64 o 
   4   8   1      263.55      289.49     18.80 o 
   5   8   1        0.95        7.02     19.26 o 
   6   8   1        4.14       -4.83     12.02 o 
   7   8   1        0.14        8.26     17.93 o 
 -14   9   1       69.66       68.08      9.54 o 
 -13   9   1      326.04      416.11     49.69 o 
 -12   9   1       94.48       76.19     44.79 o 
 -11   9   1       46.94       38.75     18.13 o 
 -10   9   1      753.18      789.44     26.65 o 
  -9   9   1      180.09      175.35     12.30 o 
  -8   9   1       50.98       46.34      8.47 o 
  -7   9   1        3.63        2.47      4.82 o 
  -6   9   1       39.78       38.60      7.28 o 
  -5   9   1       48.56       47.96      5.56 o 
  -4   9   1      187.39      165.55     25.05 o 
  -3   9   1      245.56      244.36     10.89 o 
  -2   9   1       50.61       49.46      9.12 o 
  -1   9   1       46.40       50.00     10.65 o 
   0   9   1       86.50       79.10     10.87 o 
   1   9   1        7.83        7.59      8.04 o 
   2   9   1      156.51      203.18     17.29 o 
   3   9   1        0.03       -1.50      9.31 o 
   4   9   1      100.09       89.49     13.69 o 
   5   9   1        0.67       15.21     13.35 o 
   6   9   1       28.72       15.22     10.22 o 
 -14  10   1        6.06        7.26     12.05 o 
 -13  10   1       36.19       11.96     11.91 o 
 -12  10   1       40.88       38.98      8.41 o 
 -11  10   1      202.80      223.75     29.23 o 
 -10  10   1       19.72       25.23      7.84 o 
  -9  10   1       83.94       78.24     20.53 o 
  -8  10   1        4.48        8.84      6.26 o 
  -7  10   1      609.13      606.15     40.88 o 
  -6  10   1       12.31       22.75     10.30 o 
  -5  10   1      346.10      368.14     13.34 o 
  -4  10   1       26.81       20.25     11.22 o 
  -3  10   1       47.36       65.50     10.32 o 
  -2  10   1       25.39       25.55      8.68 o 
  -1  10   1      283.28      260.46     41.98 o 
   0  10   1       88.51       91.33     12.16 o 
   1  10   1       19.56       14.98     10.98 o 
   2  10   1       38.93       45.87     11.33 o 
   3  10   1      159.22      145.88     16.03 o 
   4  10   1       70.96       83.30     13.15 o 
   5  10   1        1.36        6.71      9.83 o 
 -14  11   1        0.00       -4.02     14.98 o 
 -13  11   1      100.50       85.31     38.85 o 
 -12  11   1        6.05       18.27     12.73 o 
 -11  11   1       72.99       59.61     22.38 o 
 -10  11   1       16.31       -4.96     14.75 o 
  -9  11   1      296.57      401.30     29.27 o 
  -8  11   1      237.48      279.45     23.21 o 
  -7  11   1      346.47      327.20     23.04 o 
  -6  11   1        9.65        1.01      6.26 o 
  -5  11   1      595.73      570.29     61.65 o 
  -4  11   1      408.13      455.73     26.02 o 
  -3  11   1       17.60       13.36      8.74 o 
  -2  11   1       18.59       20.11      8.60 o 
  -1  11   1      107.31       88.44     10.63 o 
   0  11   1      221.33      197.40     18.60 o 
   1  11   1      297.25      321.47     14.01 o 
   2  11   1      172.46      163.27     12.45 o 
   3  11   1       34.75       55.83     11.45 o 
   4  11   1       24.02       46.96     14.40 o 
 -13  12   1        8.05       12.54     18.65 o 
 -12  12   1        1.21        4.51     10.31 o 
 -11  12   1      227.64      184.02     66.47 o 
 -10  12   1        7.31      -14.28     14.28 o 
  -9  12   1       34.67       45.68     21.04 o 
  -8  12   1        3.36        3.92     13.76 o 
  -7  12   1      538.06      411.87     24.59 o 
  -6  12   1       18.41       15.90     14.26 o 
  -5  12   1        0.00        1.31      5.81 o 
  -4  12   1        2.07       -1.51      6.25 o 
  -3  12   1       49.61       67.48     12.82 o 
  -2  12   1        0.04       -2.76      6.10 o 
  -1  12   1      120.40      126.82     11.52 o 
   0  12   1       16.70       16.34      8.61 o 
   1  12   1        7.21       -2.98     11.76 o 
   2  12   1       74.06       54.64     11.69 o 
 -12  13   1        0.14        6.93     10.15 o 
 -10  13   1       72.68       90.43     20.48 o 
  -9  13   1      160.78      152.62     20.97 o 
  -8  13   1       52.45       67.08     21.70 o 
  -7  13   1        6.71       33.02     21.66 o 
  -6  13   1        3.45       12.87     15.81 o 
  -5  13   1        1.98       14.52     16.28 o 
  -4  13   1        4.05       -2.65     16.09 o 
  -3  13   1        8.13       42.86     17.24 o 
  -2  13   1        9.97       11.16     16.61 o 
  -1  13   1        2.10       -1.69     16.79 o 
   0  13   1      105.90      181.39     24.57 o 
   1  13   1       25.00       11.44     16.65 o 
 -11  14   1        6.86        6.83     15.83 o 
 -10  14   1       93.70       59.24     20.60 o 
  -9  14   1        9.20        1.03     14.89 o 
  -8  14   1        0.11       10.64     14.42 o 
  -7  14   1       14.61       55.36     15.45 o 
  -6  14   1        8.36       14.02     15.20 o 
  -5  14   1        6.75       14.07     14.89 o 
  -4  14   1       43.24       28.63     15.78 o 
  -3  14   1        1.68       -3.10     16.75 o 
  -2  14   1        6.93       27.81     15.36 o 
  -8  15   1        0.08        5.31     14.47 o 
  -7  15   1        0.86       -5.59     13.67 o 
  -6  15   1        1.39       14.07     14.82 o 
  -5  15   1       19.42       27.69     20.27 o 
   2 -15   2       32.46       17.71     16.42 o 
   3 -15   2        0.15       10.43     16.44 o 
   4 -15   2        0.75       20.95     25.13 o 
   5 -15   2       31.41       22.48     17.76 o 
   6 -15   2       46.61       98.32     24.22 o 
   7 -15   2      109.85      112.88     24.50 o 
   8 -15   2        0.05       13.11     15.34 o 
   9 -15   2      137.48      151.80     22.45 o 
  10 -15   2        0.69       21.19     15.95 o 
   0 -14   2       69.13       92.04     13.45 o 
   1 -14   2       33.42       27.06     16.96 o 
   2 -14   2       49.91       35.15      9.72 o 
   3 -14   2        2.31       15.47      7.38 o 
   4 -14   2       82.80      100.89     11.08 o 
   5 -14   2        1.97       12.57      9.00 o 
   6 -14   2      175.57      142.53      9.62 o 
   7 -14   2        1.81       24.50     16.79 o 
   8 -14   2        1.08       15.62     22.20 o 
   9 -14   2       15.59       14.07     15.69 o 
  10 -14   2        0.11        3.78     15.01 o 
  11 -14   2       34.94       17.08     14.52 o 
  12 -14   2        7.35       11.53     12.40 o 
  -2 -13   2        4.20        5.65     10.50 o 
  -1 -13   2        0.21       11.66      8.42 o 
   0 -13   2        0.63       -5.19      8.50 o 
   1 -13   2        2.15       25.19     12.19 o 
   2 -13   2        0.64        8.20      7.85 o 
   3 -13   2      115.14       96.58     11.20 o 
   4 -13   2       42.04       40.26     20.59 o 
   5 -13   2        0.00        2.82      7.56 o 
   6 -13   2       37.45       19.02     16.68 o 
   7 -13   2        0.38       -0.52     17.03 o 
   8 -13   2       51.74       45.02      9.13 o 
   9 -13   2      349.13      353.25     14.60 o 
  10 -13   2      108.28      106.09      9.95 o 
  11 -13   2        1.14       11.56      8.34 o 
  12 -13   2       49.73       34.97     23.53 o 
  13 -13   2        5.20        7.63      8.71 o 
  -3 -12   2        6.55        2.94      9.56 o 
  -2 -12   2       23.10       26.18     10.98 o 
  -1 -12   2       29.57       23.37      8.65 o 
   0 -12   2        0.76        6.73      9.31 o 
   1 -12   2       91.18      116.55     15.94 o 
   2 -12   2      152.27      133.46     10.93 o 
   3 -12   2      106.77      100.86     11.53 o 
   4 -12   2        4.15        0.41      7.76 o 
   5 -12   2       11.15       10.91      8.03 o 
   6 -12   2        3.93        9.35     10.23 o 
   7 -12   2       36.95       23.28      7.97 o 
   8 -12   2       27.83       44.58     23.35 o 
   9 -12   2       83.75       91.97     13.58 o 
  10 -12   2       94.00       81.74     40.33 o 
  11 -12   2        0.38       14.21     11.27 o 
  12 -12   2       10.40       16.76     12.68 o 
  13 -12   2        8.25       -0.19      6.51 o 
  -5 -11   2       40.57       20.48     10.07 o 
  -4 -11   2       96.01      137.90     15.80 o 
  -3 -11   2       57.68       42.54     11.94 o 
  -2 -11   2        1.47        0.88      9.23 o 
  -1 -11   2       14.46        6.40      8.90 o 
   0 -11   2      164.46      145.50     14.43 o 
   1 -11   2        5.33       -0.90      9.43 o 
   2 -11   2        2.74        8.90      8.05 o 
   3 -11   2      617.36      616.27     15.41 o 
   4 -11   2       67.64       59.63     12.36 o 
   5 -11   2       35.25       37.32      9.94 o 
   6 -11   2      132.56      108.64     11.14 o 
   7 -11   2       10.60        3.51     10.04 o 
   8 -11   2        2.91        7.15      8.24 o 
   9 -11   2      379.47      388.22     15.56 o 
  10 -11   2        0.21        7.96      8.58 o 
  11 -11   2        6.93        6.71      8.55 o 
  12 -11   2       53.92       38.47     13.13 o 
  13 -11   2        0.55       16.25     19.61 o 
  14 -11   2        1.34       15.73      7.89 o 
  -6 -10   2       35.30       43.42     33.80 o 
  -5 -10   2        0.72        6.32     10.99 o 
  -4 -10   2       14.28        5.92     10.68 o 
  -3 -10   2        1.20       -7.14     10.18 o 
  -2 -10   2       18.68       10.20      9.65 o 
  -1 -10   2       41.34       36.36     10.46 o 
   0 -10   2       28.09       29.00     10.73 o 
   1 -10   2       88.57       94.78     12.45 o 
   2 -10   2       18.08       15.40     12.27 o 
   3 -10   2      218.23      242.52     16.25 o 
   4 -10   2      117.99      137.56     18.58 o 
   5 -10   2       43.57       52.76     12.32 o 
   6 -10   2        0.00        5.67      9.17 o 
   7 -10   2       86.88      100.66     14.16 o 
   8 -10   2      104.94      101.69     11.67 o 
   9 -10   2        1.79        9.09      7.26 o 
  10 -10   2       13.04        3.36     10.49 o 
  11 -10   2       13.29       12.99      6.85 o 
  12 -10   2       26.78       15.23      6.58 o 
  13 -10   2       13.57       12.69      6.73 o 
  14 -10   2        0.09        4.24      8.18 o 
  -7  -9   2       29.65       13.57     10.12 o 
  -6  -9   2        1.09       -2.28     11.65 o 
  -5  -9   2        0.08      -11.18     11.18 o 
  -4  -9   2       66.07       96.04     18.43 o 
  -3  -9   2       99.79      135.95     21.96 o 
  -2  -9   2       45.94       63.07     14.93 o 
  -1  -9   2       19.49       25.09     14.07 o 
   0  -9   2       12.21       28.52     10.09 o 
   1  -9   2       22.27       34.36     18.72 o 
   2  -9   2        4.18        4.14     10.43 o 
   3  -9   2        2.83        6.40      8.92 o 
   4  -9   2      237.20      240.63     13.75 o 
   5  -9   2      152.29      163.64     13.39 o 
   6  -9   2        0.58       18.93     16.04 o 
   7  -9   2       25.38       36.46     14.17 o 
   8  -9   2       23.36       27.39     13.14 o 
   9  -9   2      172.71      161.21     14.07 o 
  10  -9   2       17.92        6.39      9.49 o 
  11  -9   2      108.17       80.73     15.71 o 
  12  -9   2        0.40        3.75     11.66 o 
  13  -9   2       38.19       54.21     15.85 o 
  14  -9   2        6.46       11.21     14.29 o 
  -8  -8   2       65.73       62.23     15.04 o 
  -7  -8   2       17.99       25.01     13.77 o 
  -6  -8   2        4.36       -2.02     11.26 o 
  -5  -8   2       65.49       64.13     14.42 o 
  -4  -8   2       14.55       15.79     11.60 o 
  -3  -8   2      330.69      364.21     20.07 o 
  -2  -8   2       71.20       61.01     16.25 o 
  -1  -8   2        2.51       -0.71      5.10 o 
   0  -8   2       72.18       93.49     13.26 o 
   1  -8   2      443.84      458.20     16.11 o 
   2  -8   2        4.27       17.30     15.54 o 
   3  -8   2     2004.78     2221.95     65.93 o 
   4  -8   2       54.48       38.21     13.72 o 
   5  -8   2      169.47      173.23     13.06 o 
   6  -8   2      108.49      112.86     12.23 o 
   7  -8   2       21.51       44.29     18.73 o 
   8  -8   2      130.28      124.12     17.19 o 
   9  -8   2      364.12      330.51     19.84 o 
  10  -8   2      260.03      270.86     16.70 o 
  11  -8   2      132.37      127.90     16.32 o 
  12  -8   2        0.30       -5.29     13.83 o 
  13  -8   2        5.21        9.74     10.76 o 
  14  -8   2       44.43       54.17     27.91 o 
  -9  -7   2        9.26       38.66     15.75 o 
  -8  -7   2        1.54       14.66     18.09 o 
  -7  -7   2       68.75       77.89     19.64 o 
  -6  -7   2       21.81       13.99     17.99 o 
  -5  -7   2      199.01      196.80     17.50 o 
  -4  -7   2      580.90      555.95     35.14 o 
  -3  -7   2       50.57       65.70     10.70 o 
  -2  -7   2        0.59       16.07     18.79 o 
  -1  -7   2        0.14        5.04      4.55 o 
   0  -7   2      139.76      132.14      9.65 o 
   1  -7   2        8.01        8.33      7.91 o 
   2  -7   2       82.67       73.09      7.45 o 
   3  -7   2      191.13      208.46      7.16 o 
   4  -7   2      127.95      121.35      6.26 o 
   5  -7   2      232.45      225.76     12.42 o 
   6  -7   2       21.25       12.39      9.61 o 
   7  -7   2      795.33      806.10     26.22 o 
   8  -7   2       14.39       23.10     10.06 o 
   9  -7   2       25.78       17.32      9.04 o 
  10  -7   2       45.13       49.33     14.79 o 
  11  -7   2       52.73       27.12     11.93 o 
  12  -7   2      226.86      215.75     20.18 o 
  13  -7   2        1.32       34.57     13.64 o 
  14  -7   2        1.56       12.35     10.30 o 
 -10  -6   2        1.37       -6.78     11.75 o 
  -9  -6   2        0.10       18.31     12.14 o 
  -8  -6   2      120.44      103.42     17.67 o 
  -7  -6   2       15.31        9.40     14.02 o 
  -6  -6   2      154.43      133.81     18.33 o 
  -5  -6   2       31.17       34.44     17.91 o 
  -4  -6   2      113.00      149.01     17.45 o 
  -3  -6   2      374.62      380.27     16.88 o 
  -2  -6   2      448.42      435.08     16.29 o 
  -1  -6   2      199.91      193.98      9.08 o 
   0  -6   2       87.51       94.49      9.38 o 
   1  -6   2       18.74       19.50      5.19 o 
   2  -6   2      635.34      679.55     13.34 o 
   3  -6   2      214.67      220.62      9.24 o 
   4  -6   2      233.28      243.50     12.60 o 
   5  -6   2      227.82      230.79      8.96 o 
   6  -6   2       78.23       88.01     11.55 o 
   7  -6   2       55.88       54.62     14.78 o 
   8  -6   2       11.33        9.16      9.16 o 
   9  -6   2       35.05       26.93     13.26 o 
  10  -6   2        1.22       15.50     17.97 o 
  11  -6   2      264.22      246.06     15.52 o 
  12  -6   2        2.81        9.00     10.10 o 
  13  -6   2        4.65        2.69     10.06 o 
  14  -6   2       12.75        6.01     10.49 o 
 -10  -5   2       75.66       55.71     18.63 o 
  -9  -5   2      106.57       93.04     21.88 o 
  -8  -5   2       72.52       52.68     14.86 o 
  -7  -5   2      109.02       97.01     17.76 o 
  -6  -5   2      219.03      237.19     27.64 o 
  -5  -5   2      301.98      293.68     20.11 o 
  -4  -5   2       78.13      104.01     15.81 o 
  -3  -5   2      888.30      926.78     50.32 o 
  -2  -5   2       42.88       32.65      5.89 o 
  -1  -5   2      177.89      161.30      8.16 o 
   0  -5   2       11.82        3.12      4.00 o 
   1  -5   2       30.05       28.46      3.86 o 
   2  -5   2        3.44        4.28      4.30 o 
   3  -5   2     1828.40     1862.98     15.36 o 
   4  -5   2       79.38       71.22      6.95 o 
   5  -5   2     2259.61     2421.53     30.25 o 
   6  -5   2       50.22       58.23     19.96 o 
   7  -5   2       44.25       60.10     26.92 o 
   8  -5   2     1092.46     1117.38     26.46 o 
   9  -5   2        4.07       -0.69     14.84 o 
  10  -5   2        4.05       -6.22     12.04 o 
  11  -5   2        5.06        8.81     11.13 o 
  12  -5   2       22.76       31.64     12.34 o 
  13  -5   2        6.78       21.25     11.05 o 
  14  -5   2       29.97       44.82     11.95 o 
 -11  -4   2      378.06      387.36     24.67 o 
 -10  -4   2      142.94      133.89     20.77 o 
  -9  -4   2      155.84      127.95     24.68 o 
  -8  -4   2      233.77      236.96     19.21 o 
  -7  -4   2     2448.91     2649.33     41.19 o 
  -6  -4   2      244.92      237.88     24.30 o 
  -5  -4   2        5.62       20.26     12.20 o 
  -4  -4   2      714.86      804.16     20.52 o 
  -3  -4   2       33.05       24.03      5.27 o 
  -2  -4   2       65.18       65.56      4.70 o 
  -1  -4   2        7.66       16.28      4.77 o 
   0  -4   2     3051.90     3040.62     14.86 o 
   1  -4   2     3398.17     3457.42     18.98 o 
   2  -4   2        6.42       -2.86      4.67 o 
   3  -4   2      698.96      697.39      9.69 o 
   4  -4   2      394.76      355.33     12.76 o 
   5  -4   2     3463.07     3774.15     45.29 o 
   6  -4   2      465.21      498.53     16.51 o 
   7  -4   2       70.30       94.26     13.04 o 
   8  -4   2       18.48       16.27     12.15 o 
   9  -4   2        3.97       20.43     14.12 o 
  10  -4   2       84.18       59.78     15.64 o 
  11  -4   2      400.45      333.87     17.06 o 
  12  -4   2       91.06       96.43     15.32 o 
  13  -4   2       48.12       74.76     33.03 o 
  14  -4   2       46.63       31.87     10.65 o 
 -12  -3   2       92.31       87.36     18.86 o 
 -11  -3   2      196.10      197.23     22.07 o 
 -10  -3   2      230.35      249.86     31.59 o 
  -9  -3   2      163.11      185.85     22.94 o 
  -8  -3   2      140.72      127.79     18.75 o 
  -7  -3   2       56.09       63.18     26.02 o 
  -6  -3   2      944.55      741.38     32.04 o 
  -5  -3   2      814.89      824.47     54.87 o 
  -4  -3   2        3.94        4.12      5.44 o 
  -3  -3   2      164.49      189.09      8.60 o 
  -2  -3   2      422.29      414.81      8.15 o 
  -1  -3   2     2000.04     1985.16     17.06 o 
   0  -3   2     4748.87     4776.50     20.70 o 
   1  -3   2       51.48       58.85      8.22 o 
   2  -3   2       88.39       72.46      5.99 o 
   3  -3   2      175.98      131.84      6.49 o 
   4  -3   2     4527.54     4702.23     20.49 o 
   5  -3   2     1349.78     1417.84     22.75 o 
   6  -3   2     1051.30     1102.78     43.06 o 
   7  -3   2       27.66       53.62     12.12 o 
   8  -3   2      259.48      217.96     25.44 o 
   9  -3   2       10.11       20.43     14.46 o 
  10  -3   2       62.05       94.38     16.53 o 
  11  -3   2       23.71       22.90     11.90 o 
  12  -3   2        9.78       42.89     24.43 o 
  13  -3   2       21.98        9.58     17.12 o 
  14  -3   2        2.06       13.04     12.66 o 
 -12  -2   2       29.16       28.74     10.92 o 
 -11  -2   2       57.37       81.03     16.70 o 
 -10  -2   2       21.68       16.05     11.93 o 
  -9  -2   2       46.06       74.87     17.65 o 
  -8  -2   2      745.08      765.94     31.45 o 
  -7  -2   2       64.32       45.50     12.49 o 
  -6  -2   2        0.59       12.21      9.03 o 
  -5  -2   2        5.47       -6.81      8.52 o 
  -4  -2   2      504.97      461.30     11.21 o 
  -3  -2   2       70.82       84.94      6.68 o 
  -2  -2   2       16.14        7.16      3.35 o 
  -1  -2   2     3742.83     3764.18     16.41 o 
   1  -2   2     5124.83     5275.97     28.16 o 
   3  -2   2       18.11        2.72      5.37 o 
   4  -2   2      720.24      673.59     11.94 o 
   5  -2   2      309.67      321.03     11.88 o 
   6  -2   2       77.92       29.68      8.31 o 
   7  -2   2     2220.80     2492.18     77.68 o 
   8  -2   2       34.65       23.10     14.46 o 
   9  -2   2       13.77       34.57     13.18 o 
  10  -2   2       49.59       70.17     15.54 o 
  11  -2   2       23.36       22.90     16.76 o 
  12  -2   2       26.61       38.89     12.43 o 
  13  -2   2       89.83       97.49     15.94 o 
 -13  -1   2       24.79       27.41     10.75 o 
 -12  -1   2       93.46       65.08     16.49 o 
 -11  -1   2       92.14       84.61     18.80 o 
 -10  -1   2      236.26      258.02     25.26 o 
  -9  -1   2      102.10      117.43     22.16 o 
  -8  -1   2      557.37      483.65     22.89 o 
  -7  -1   2       98.60       94.14     10.53 o 
  -6  -1   2      495.72      502.31     17.56 o 
  -5  -1   2      114.09      108.47      6.74 o 
  -4  -1   2      252.48      258.85      4.47 o 
  -3  -1   2     2660.44     2610.43     19.44 o 
  -2  -1   2      798.30      784.33      8.37 o 
  -1  -1   2     8457.87     8594.52     35.40 o 
   0  -1   2      760.06      789.63      9.52 o 
   2  -1   2    16669.63    18243.75     38.59 o 
   3  -1   2     1501.33     1507.01     19.42 o 
   4  -1   2       72.40       52.44     11.33 o 
   5  -1   2     6428.82     7052.46     89.87 o 
   6  -1   2     1176.98     1181.69     23.23 o 
   7  -1   2       71.35      106.26     16.11 o 
   8  -1   2      410.88      410.48     20.50 o 
   9  -1   2       32.62       54.47     15.24 o 
  10  -1   2      263.47      293.17     18.30 o 
  11  -1   2       16.04       10.92     11.41 o 
  12  -1   2       15.67        8.42     11.24 o 
  13  -1   2       26.16       26.18     10.38 o 
 -13   0   2       72.67       90.67     18.98 o 
 -12   0   2        6.44        6.41      9.03 o 
 -11   0   2        1.85        3.59     17.78 o 
 -10   0   2      547.05      570.17     18.81 o 
  -9   0   2       34.54       40.30     15.49 o 
  -8   0   2      451.09      460.34     15.99 o 
  -7   0   2      397.46      411.85     20.88 o 
  -6   0   2       52.24       40.59      7.19 o 
  -5   0   2     1695.28     1765.92     20.69 o 
  -4   0   2     1227.40     1307.24     17.34 o 
  -3   0   2      964.84      833.82     11.25 o 
  -2   0   2     6788.98     7002.70     43.65 o 
  -1   0   2      376.47      318.81      4.38 o 
   0   0   2       73.81       47.98      3.19 o 
   1   0   2     5354.91     5368.16     14.25 o 
   2   0   2     4317.81     4530.31     25.28 o 
   3   0   2     1029.93     1009.44     12.39 o 
   4   0   2       78.16       48.90      4.96 o 
   5   0   2        0.06       -9.02      9.02 o 
   6   0   2       13.63       34.99     10.42 o 
   7   0   2      117.40      114.23     50.79 o 
   8   0   2      617.81      603.48     16.48 o 
   9   0   2       25.89       14.63      7.28 o 
  10   0   2      126.59      164.35     11.79 o 
  11   0   2      202.32      194.92     22.14 o 
  12   0   2      153.66      160.19     39.72 o 
  13   0   2       17.34       27.52     10.63 o 
 -14   1   2       16.01       23.57     10.37 o 
 -13   1   2        2.52       -0.23     16.22 o 
 -12   1   2        8.87       15.94     11.53 o 
 -11   1   2        2.01        9.30      9.54 o 
 -10   1   2        0.37       13.83     10.97 o 
  -9   1   2        0.88        1.05      1.82 o 
  -8   1   2      129.11      112.78     22.52 o 
  -7   1   2      769.20      805.95     18.08 o 
  -6   1   2        0.41       -0.02      3.32 o 
  -5   1   2      367.28      372.73      6.34 o 
  -4   1   2      185.34      191.74      5.48 o 
  -3   1   2       70.80       51.33      4.09 o 
  -2   1   2     5685.50     5790.97     18.48 o 
  -1   1   2     4978.02     5163.25     25.15 o 
   0   1   2     7100.39     7054.08     19.86 o 
   1   1   2      144.91      152.40      5.30 o 
   2   1   2     2205.51     2130.13      9.91 o 
   3   1   2      965.08      906.75     10.03 o 
   4   1   2     3803.55     3994.96    107.82 o 
   5   1   2     3369.07     3769.23     76.99 o 
   6   1   2        2.05        6.13      7.59 o 
   7   1   2      157.56      147.87     10.84 o 
   8   1   2      120.77      104.62     16.29 o 
   9   1   2       96.01       94.98      7.68 o 
  10   1   2       43.67       40.80     15.11 o 
  11   1   2        8.61       -2.49      8.72 o 
  12   1   2        0.30        7.57      9.21 o 
 -14   2   2        0.28       12.80      6.99 o 
 -13   2   2       54.71       41.37     12.81 o 
 -12   2   2      125.44      143.79     22.67 o 
 -11   2   2       73.98       78.66     35.83 o 
 -10   2   2      593.83      600.96     25.57 o 
  -9   2   2      876.78      926.21     26.64 o 
  -8   2   2      183.46      177.89     11.56 o 
  -7   2   2      449.07      486.63     11.63 o 
  -6   2   2        0.82        0.26      3.58 o 
  -5   2   2        1.95        0.57      2.55 o 
  -4   2   2      152.83      132.58      4.08 o 
  -3   2   2      504.88      512.76      9.39 o 
  -2   2   2     2522.23     2651.11     12.52 o 
  -1   2   2     5120.58     5252.86     28.83 o 
   0   2   2     7623.04     8366.96     28.71 o 
   1   2   2      841.76      779.92      8.09 o 
   2   2   2      220.73      225.12      4.21 o 
   3   2   2      369.15      339.40      7.07 o 
   4   2   2      157.72      134.71     12.82 o 
   5   2   2      346.96      357.12     17.73 o 
   6   2   2        5.83       14.81     11.75 o 
   7   2   2      140.09      146.87      9.39 o 
   8   2   2      135.55      141.45      8.67 o 
   9   2   2      479.70      443.87     24.25 o 
  10   2   2       25.94       31.52      9.27 o 
  11   2   2       10.16       13.75      7.53 o 
  12   2   2       15.23        8.43     18.91 o 
 -14   3   2       10.98       16.59     15.45 o 
 -13   3   2        7.92       20.15      8.07 o 
 -12   3   2       55.76       83.18     17.37 o 
 -11   3   2        0.72        2.64     10.79 o 
 -10   3   2       57.33       38.20     13.71 o 
  -9   3   2       99.44      120.83     20.08 o 
  -8   3   2       44.49       39.20     17.38 o 
  -7   3   2       41.30       39.06      9.09 o 
  -6   3   2       12.61       12.78      3.36 o 
  -5   3   2      165.68      164.55      4.61 o 
  -4   3   2     1147.21     1138.90     22.30 o 
  -3   3   2     2122.78     2344.39     13.65 o 
  -2   3   2      140.59      115.73      2.69 o 
  -1   3   2     7159.16     7387.07     71.70 o 
   0   3   2     5228.22     5683.62     14.19 o 
   1   3   2      261.41      267.48      4.93 o 
   2   3   2      122.09      136.65      4.51 o 
   3   3   2       28.32       33.97      4.75 o 
   4   3   2      481.39      577.71     24.71 o 
   5   3   2       69.06       74.99      9.48 o 
   6   3   2      256.73      239.54     32.40 o 
   7   3   2      751.11      681.91     20.15 o 
   8   3   2        4.34       39.05     16.59 o 
   9   3   2       28.53       11.46     14.71 o 
  10   3   2        4.64        0.07     12.20 o 
  11   3   2       13.47       -3.19     10.81 o 
 -14   4   2       62.99       43.26     14.70 o 
 -13   4   2        0.10        2.18      6.99 o 
 -12   4   2      175.74      120.89     17.70 o 
 -11   4   2       34.96       11.50     12.33 o 
 -10   4   2       17.96       21.09     12.24 o 
  -9   4   2       47.39       34.84     13.36 o 
  -8   4   2        0.03        7.91      6.65 o 
  -7   4   2      555.45      526.78     19.19 o 
  -6   4   2       28.10       20.34      8.37 o 
  -5   4   2      414.28      437.16      8.14 o 
  -4   4   2       87.60       64.87      3.39 o 
  -3   4   2       17.61       16.86      2.54 o 
  -2   4   2       68.52       55.35      3.08 o 
  -1   4   2     1795.52     1724.14     16.12 o 
   0   4   2       14.27        6.77      2.55 o 
   1   4   2     1435.71     1529.36     21.06 o 
   2   4   2        0.51        1.18      3.54 o 
   3   4   2      148.40      155.45      6.83 o 
   4   4   2      396.44      379.64     22.07 o 
   5   4   2        9.88        5.95      4.84 o 
   6   4   2       77.15       79.72     16.34 o 
   7   4   2        0.91        7.32     11.11 o 
   8   4   2       44.64       36.89     19.82 o 
   9   4   2       56.10       53.59     19.06 o 
  10   4   2        4.01      -10.98     11.15 o 
 -14   5   2       11.86        9.77      7.81 o 
 -13   5   2       44.21       23.77      9.19 o 
 -12   5   2        0.44       -7.22      9.52 o 
 -11   5   2       14.70       14.52     10.19 o 
 -10   5   2       18.04       17.11      7.85 o 
  -9   5   2      167.34      171.17     16.05 o 
  -8   5   2      216.26      241.03     13.76 o 
  -7   5   2        5.30        3.82      5.07 o 
  -6   5   2      343.37      310.23      8.62 o 
  -5   5   2      979.94      993.02     12.58 o 
  -4   5   2        1.87        4.77      2.20 o 
  -3   5   2      441.15      422.94      7.03 o 
  -2   5   2      172.04      179.05     13.31 o 
  -1   5   2       39.85       39.59      7.71 o 
   0   5   2     1046.66     1051.23     10.87 o 
   1   5   2        3.30        4.94      2.06 o 
   2   5   2       18.46       28.19      4.90 o 
   3   5   2       14.41       13.67      4.21 o 
   4   5   2       70.57       45.47      8.20 o 
   5   5   2       98.38       96.64     11.79 o 
   6   5   2      106.33       69.42     11.24 o 
   7   5   2     1121.41     1219.80     36.69 o 
   8   5   2       47.88       78.65     30.49 o 
   9   5   2       78.84       82.42     42.23 o 
  10   5   2        9.92        7.72      8.64 o 
 -15   6   2       12.98       25.30     16.42 o 
 -14   6   2       14.87       15.15      8.05 o 
 -13   6   2       91.00      101.29     15.44 o 
 -12   6   2        7.94       25.39     12.26 o 
 -11   6   2        1.70        6.32      7.76 o 
 -10   6   2      157.94      165.24     14.30 o 
  -9   6   2       52.53       29.81      8.17 o 
  -8   6   2       94.39       86.73     12.58 o 
  -7   6   2     1313.15     1393.36     35.69 o 
  -6   6   2       33.82       28.32      4.59 o 
  -5   6   2      139.76      148.76      4.88 o 
  -4   6   2       68.84       59.38      6.33 o 
  -3   6   2      681.81      720.46     16.88 o 
  -2   6   2      996.36     1100.70     19.13 o 
  -1   6   2     1555.82     1599.95     25.77 o 
   0   6   2      209.63      235.80      6.54 o 
   1   6   2      145.41      159.13     10.55 o 
   2   6   2      124.21      114.81     10.41 o 
   3   6   2       39.70       34.95      4.22 o 
   4   6   2       85.95       93.08     11.23 o 
   5   6   2       75.64       59.66     20.69 o 
   6   6   2      133.20      152.01     26.23 o 
   7   6   2       57.68       67.24     18.74 o 
   8   6   2        1.97        5.68      7.23 o 
   9   6   2       32.84       38.14     17.50 o 
 -14   7   2       81.14       85.14     23.25 o 
 -13   7   2       27.34       19.90     11.30 o 
 -12   7   2      130.16      125.02     12.82 o 
 -11   7   2      177.10      169.79     27.00 o 
 -10   7   2      205.83      216.92     13.53 o 
  -9   7   2       20.47       21.41      7.06 o 
  -8   7   2       79.91       67.86      9.03 o 
  -7   7   2      123.75      134.24      5.96 o 
  -6   7   2       12.97       12.18      3.73 o 
  -5   7   2       79.55       74.85      4.94 o 
  -4   7   2       35.48       26.50     12.97 o 
  -3   7   2        3.95        2.27      2.22 o 
  -2   7   2      109.38      126.56      6.85 o 
  -1   7   2       96.00      107.35     12.62 o 
   0   7   2       48.41       62.36      9.95 o 
   1   7   2        6.01        9.55      8.33 o 
   2   7   2      134.91      140.91     13.12 o 
   3   7   2      146.56      129.22     25.37 o 
   4   7   2      354.63      329.48     22.70 o 
   5   7   2      118.26      111.46     22.05 o 
   6   7   2      111.91      129.03     24.45 o 
   7   7   2      131.66      148.94     36.19 o 
   8   7   2       22.69       17.18     10.45 o 
 -14   8   2       87.80       87.21     11.70 o 
 -13   8   2       83.46       91.44     11.09 o 
 -12   8   2       73.37       63.27     21.89 o 
 -11   8   2        8.34       14.51      5.81 o 
 -10   8   2       46.67       53.28      8.42 o 
  -9   8   2       38.19       43.92     14.77 o 
  -8   8   2      860.65      862.89     27.68 o 
  -7   8   2       49.83       43.79      4.08 o 
  -6   8   2       39.91       39.54      4.22 o 
  -5   8   2       54.88       57.68      4.28 o 
  -4   8   2      283.24      260.39     12.37 o 
  -3   8   2      369.29      381.24     23.66 o 
  -2   8   2       17.39        8.54      4.10 o 
  -1   8   2        8.57       10.43      6.21 o 
   0   8   2        0.01        6.55      7.02 o 
   1   8   2      203.61      214.38     13.92 o 
   2   8   2        4.15       14.48     10.86 o 
   3   8   2       10.42       19.21     11.65 o 
   4   8   2      269.93      263.88     14.58 o 
   5   8   2        1.71       10.45     11.65 o 
   6   8   2       28.70       35.56     12.03 o 
   7   8   2      328.75      375.27     20.60 o 
 -14   9   2        1.50       11.20     14.00 o 
 -13   9   2        6.51        7.89      8.48 o 
 -12   9   2        6.03       15.18      6.04 o 
 -11   9   2        1.40       11.12      6.79 o 
 -10   9   2        1.88        3.60      4.72 o 
  -9   9   2       17.89       33.38     20.13 o 
  -8   9   2     1066.87     1166.23     26.38 o 
  -7   9   2        3.57       -1.97      4.57 o 
  -6   9   2     1003.19     1032.58     24.19 o 
  -5   9   2       99.70       93.90      8.88 o 
  -4   9   2       13.93        8.15      7.23 o 
  -3   9   2       42.72       50.20      9.72 o 
  -2   9   2       76.02       84.02      9.38 o 
  -1   9   2       60.26       58.45      9.24 o 
   0   9   2       51.01       35.90      9.63 o 
   1   9   2       78.77       99.72     34.26 o 
   2   9   2       43.08       45.53     11.06 o 
   3   9   2       66.69       72.05     12.81 o 
   4   9   2        0.11       10.04     19.07 o 
   5   9   2      129.18      147.84     18.63 o 
   6   9   2        7.76       -1.14      9.27 o 
 -13  10   2        1.48       14.98      6.32 o 
 -12  10   2       48.22       41.46     18.39 o 
 -11  10   2       64.99       58.98     20.34 o 
 -10  10   2        0.94       10.33      6.94 o 
  -9  10   2       13.97       24.62      8.22 o 
  -8  10   2       10.62       21.33     13.76 o 
  -7  10   2      353.79      351.56     25.34 o 
  -6  10   2       52.63       61.40      7.87 o 
  -5  10   2      141.26      137.83      8.76 o 
  -4  10   2       44.65       36.84      8.57 o 
  -3  10   2       30.24       28.13      7.44 o 
  -2  10   2        2.31        8.24      6.90 o 
  -1  10   2      322.68      311.38     11.37 o 
   0  10   2       94.91      103.63     10.03 o 
   1  10   2      133.95      132.30     10.55 o 
   2  10   2       27.24       34.56     11.76 o 
   3  10   2       33.15       41.92     11.35 o 
   4  10   2       63.68       58.50     12.71 o 
   5  10   2       46.16       77.44     15.87 o 
 -13  11   2       33.22       28.75     19.26 o 
 -12  11   2        2.84        5.24      9.54 o 
 -11  11   2        9.73        4.39      5.87 o 
 -10  11   2       18.35       28.07     14.77 o 
  -9  11   2        2.97       10.15     13.90 o 
  -8  11   2      145.62      130.47     22.22 o 
  -7  11   2      209.09      246.03     21.47 o 
  -6  11   2        1.51        5.99     14.52 o 
  -5  11   2        1.56       -2.15      4.41 o 
  -4  11   2        1.03       13.88     15.48 o 
  -3  11   2      116.56      128.13     10.26 o 
  -2  11   2        0.08       12.05     17.47 o 
  -1  11   2        0.44        4.55      5.56 o 
   0  11   2      176.87      228.09     27.27 o 
   1  11   2        0.71       12.05     18.09 o 
   2  11   2        1.24       12.45     18.46 o 
   3  11   2       52.45       57.07     18.58 o 
 -13  12   2       20.21       60.20     25.23 o 
 -12  12   2       40.36       28.91     18.30 o 
 -11  12   2       55.17       48.52     20.11 o 
  -9  12   2       44.63       22.22     15.01 o 
  -8  12   2       79.86       82.84     20.29 o 
  -7  12   2       16.12       33.85     13.53 o 
  -6  12   2      101.20      121.01     22.24 o 
  -5  12   2       26.11       41.85     14.84 o 
  -4  12   2       74.79       86.06     20.62 o 
  -3  12   2       96.64      153.14     23.14 o 
  -2  12   2        8.68       -8.38     16.75 o 
  -1  12   2      120.03      120.07     23.75 o 
   0  12   2       12.93       23.14     25.51 o 
   1  12   2        0.02        0.26      7.70 o 
   2  12   2        1.21        3.12     12.79 o 
 -12  13   2       17.74       17.24     11.60 o 
 -11  13   2        9.93       12.17     15.78 o 
 -10  13   2        1.71        2.79     15.34 o 
  -9  13   2       16.62       68.96     19.47 o 
  -8  13   2      387.53      490.46     26.73 o 
  -7  13   2       75.00       96.02     20.74 o 
  -6  13   2       24.06       29.55     15.60 o 
  -5  13   2        0.59       -8.90     15.90 o 
  -4  13   2        1.63       13.41     15.53 o 
  -3  13   2       29.23       38.99     23.06 o 
  -2  13   2       31.67       29.36     23.02 o 
  -1  13   2      140.50      153.14     24.10 o 
   0  13   2      121.90      162.39     24.73 o 
 -10  14   2        8.88       21.09     14.87 o 
  -8  14   2       19.45       48.24     20.62 o 
  -7  14   2       69.81       47.12     21.89 o 
  -6  14   2        3.27        3.45     14.56 o 
  -5  14   2        4.56       -3.83     14.07 o 
  -4  14   2       60.08       24.40     14.94 o 
  -3  14   2        1.32        9.35     15.34 o 
  -2  14   2        4.81       57.29     21.56 o 
   2 -15   3        0.36        8.67      7.68 o 
   3 -15   3       36.29       20.88     16.30 o 
   4 -15   3       57.29       66.14     13.25 o 
   5 -15   3      116.09      104.45     17.52 o 
   6 -15   3        4.41       10.69     16.04 o 
   7 -15   3        8.27       19.42     17.78 o 
   8 -15   3       54.37       57.97     23.23 o 
   9 -15   3        8.84        6.55     16.44 o 
  10 -15   3       45.68       48.03     17.59 o 
   0 -14   3       96.37      108.43     13.79 o 
   1 -14   3       40.37       41.93     12.02 o 
   2 -14   3       62.83       61.19     11.52 o 
   3 -14   3       15.27       30.13     10.34 o 
   4 -14   3       17.00        2.15     10.30 o 
   5 -14   3       97.85       78.68     17.78 o 
   6 -14   3       55.54       53.65     10.70 o 
   7 -14   3        9.75       14.71      7.92 o 
   8 -14   3       65.94       73.16     11.80 o 
   9 -14   3      178.92      165.03     12.99 o 
  10 -14   3       56.93       41.62     17.55 o 
  11 -14   3       10.10       17.62     12.33 o 
  12 -14   3       18.27       11.02     12.17 o 
  -2 -13   3        4.92       15.59      8.70 o 
  -1 -13   3       18.39        2.15      8.35 o 
   0 -13   3       72.33       41.96      8.96 o 
   1 -13   3        0.16       21.34      9.06 o 
   2 -13   3       33.88       14.21      9.31 o 
   3 -13   3        6.19        1.08      9.12 o 
   4 -13   3      225.86      186.85     27.01 o 
   5 -13   3        0.32       10.60      8.33 o 
   6 -13   3       17.57        5.67      8.17 o 
   7 -13   3       82.21       72.95     27.59 o 
   8 -13   3        2.21       12.58     10.73 o 
   9 -13   3        2.17        3.27      8.50 o 
  10 -13   3       18.21       11.30      9.78 o 
  11 -13   3       69.74       83.41     25.27 o 
  12 -13   3        9.28       14.46      9.50 o 
  13 -13   3       17.29       12.12     10.48 o 
  -4 -12   3       19.52       18.34     10.02 o 
  -3 -12   3       19.65       39.03     12.00 o 
  -2 -12   3        0.52        0.42     12.20 o 
  -1 -12   3       82.71      113.16     21.46 o 
   0 -12   3       56.34       51.13     20.82 o 
   1 -12   3       23.88       22.93     11.93 o 
   2 -12   3       18.60       22.26     11.63 o 
   3 -12   3       98.96      103.63     12.28 o 
   4 -12   3       54.37       35.00      8.18 o 
   5 -12   3        9.85        3.92      8.93 o 
   6 -12   3        2.00        2.21      8.98 o 
   7 -12   3        0.74       20.38     11.63 o 
   8 -12   3      101.52      113.86     14.78 o 
   9 -12   3      175.32      171.29     31.74 o 
  10 -12   3       84.86      122.76     16.32 o 
  11 -12   3       61.22       88.36     12.76 o 
  12 -12   3       26.30        4.04     17.38 o 
  13 -12   3       27.36       22.87      8.73 o 
  -5 -11   3        0.81       -0.91     13.16 o 
  -4 -11   3       43.24       45.47     23.16 o 
  -3 -11   3       24.75       24.57      9.56 o 
  -2 -11   3        0.22       21.12     12.22 o 
  -1 -11   3       37.40       35.51     10.13 o 
   0 -11   3       74.16       76.19     12.59 o 
   1 -11   3       23.77        3.64     10.12 o 
   2 -11   3       78.73       85.13     27.37 o 
   3 -11   3      185.59      202.27     17.56 o 
   4 -11   3       86.97       58.22     12.74 o 
   5 -11   3        0.30        8.34      8.99 o 
   6 -11   3       25.64       17.35     11.06 o 
   7 -11   3       50.81       65.21     14.87 o 
   8 -11   3      154.79      169.91     24.29 o 
   9 -11   3        4.10        8.12      7.79 o 
  10 -11   3      118.02      133.20     16.29 o 
  11 -11   3       15.07       18.10      8.31 o 
  12 -11   3        7.25        8.57      8.28 o 
  13 -11   3       18.87       19.26     10.11 o 
  14 -11   3       23.01       28.14     11.46 o 
  -6 -10   3        2.93       18.66     12.03 o 
  -5 -10   3        7.65       18.39     12.30 o 
  -4 -10   3        0.25        2.44     10.82 o 
  -3 -10   3       42.55       26.47     12.61 o 
  -2 -10   3       98.10       87.59     13.15 o 
  -1 -10   3       48.51       58.33     14.83 o 
   0 -10   3        0.76       -3.38     10.89 o 
   1 -10   3      109.63      121.69     15.06 o 
   2 -10   3       79.44       67.50     14.20 o 
   3 -10   3        3.19       10.75     10.58 o 
   4 -10   3       10.19        2.59     12.20 o 
   5 -10   3        6.44        0.20     10.09 o 
   6 -10   3       52.40       73.78     21.10 o 
   7 -10   3        2.59       -2.72     10.98 o 
   8 -10   3       46.19       48.66     13.53 o 
   9 -10   3       37.26       39.48     11.76 o 
  10 -10   3       62.67       59.06     15.36 o 
  11 -10   3       50.37       55.38     20.07 o 
  12 -10   3        7.04        0.16     12.50 o 
  13 -10   3        5.64       13.20     11.36 o 
  14 -10   3       13.18       10.04     10.10 o 
  -7  -9   3       10.85       37.42     12.19 o 
  -6  -9   3       13.61        4.74     10.37 o 
  -5  -9   3       78.50       99.29     16.93 o 
  -4  -9   3       35.03       23.78     37.30 o 
  -3  -9   3      109.11      120.82     16.45 o 
  -2  -9   3        3.53       -5.26     12.30 o 
  -1  -9   3       40.03       53.59     13.44 o 
   0  -9   3        5.84       21.87     12.10 o 
   1  -9   3       35.32       24.63     15.02 o 
   2  -9   3       93.47       99.38     13.21 o 
   3  -9   3        8.42       14.92     13.09 o 
   4  -9   3      160.81      167.23     14.42 o 
   5  -9   3      176.27      202.89     15.83 o 
   6  -9   3      166.02      189.81     16.05 o 
   7  -9   3      184.67      196.47     16.79 o 
   8  -9   3      222.23      264.01     22.62 o 
   9  -9   3       71.58       94.83     15.24 o 
  10  -9   3        1.19       10.79      8.27 o 
  11  -9   3       70.63       66.44     15.00 o 
  12  -9   3        2.93        3.32      8.84 o 
  13  -9   3       10.29       14.45      9.70 o 
  14  -9   3       31.06       57.73     12.81 o 
  -8  -8   3       42.27       34.49     11.06 o 
  -7  -8   3      120.22      125.85     15.02 o 
  -6  -8   3       39.98       56.66     16.06 o 
  -5  -8   3      142.47      177.21     28.58 o 
  -4  -8   3       47.78       37.46     17.33 o 
  -3  -8   3       50.47       63.49     27.95 o 
  -2  -8   3       46.98       84.16     24.47 o 
  -1  -8   3        7.80        5.08      4.89 o 
   0  -8   3       65.39       91.28     12.38 o 
   1  -8   3       47.83       37.22     13.08 o 
   2  -8   3      293.65      318.43     23.84 o 
   3  -8   3        2.82        3.06      8.09 o 
   4  -8   3      364.58      411.24     24.94 o 
   5  -8   3        1.07       14.43     10.85 o 
   6  -8   3      295.28      329.98     16.44 o 
   7  -8   3       21.29       20.95     13.54 o 
   8  -8   3      175.88      183.44     19.74 o 
   9  -8   3      262.71      266.45     19.05 o 
  10  -8   3      719.01      707.97     24.70 o 
  11  -8   3        4.77       19.10     11.39 o 
  12  -8   3       77.46       90.73     12.95 o 
  13  -8   3       44.39       57.99     13.08 o 
  14  -8   3        4.82        5.38      9.57 o 
  -9  -7   3      127.59      124.08     16.77 o 
  -8  -7   3       62.67       43.39     15.69 o 
  -7  -7   3        3.13       23.19     18.50 o 
  -6  -7   3      114.64      108.52     16.44 o 
  -5  -7   3      443.72      452.00     18.97 o 
  -4  -7   3      612.42      573.88     20.76 o 
  -3  -7   3      777.31      792.18     25.29 o 
  -2  -7   3      360.00      394.33     17.36 o 
  -1  -7   3      173.76      172.80      6.64 o 
   0  -7   3       39.07       45.12     16.83 o 
   1  -7   3      307.17      342.49     18.98 o 
   2  -7   3       11.41        1.22     11.65 o 
   3  -7   3      544.11      512.74     26.04 o 
   4  -7   3       23.86       23.01      8.76 o 
   5  -7   3     3949.18     4366.37     65.76 o 
   6  -7   3      330.22      377.75     24.49 o 
   7  -7   3       22.89       26.13     11.72 o 
   8  -7   3      102.31       62.30     35.07 o 
   9  -7   3        1.62       12.64     13.93 o 
  10  -7   3      125.14      175.10     20.70 o 
  11  -7   3      150.10      141.75     14.60 o 
  12  -7   3        0.12        7.99     11.72 o 
  13  -7   3        8.41       14.94     10.25 o 
  14  -7   3       18.15       14.04     10.08 o 
 -10  -6   3        0.00       27.74     18.68 o 
  -9  -6   3        4.49       11.81     16.93 o 
  -8  -6   3       80.46       85.26     19.99 o 
  -7  -6   3      103.37      101.85     16.05 o 
  -6  -6   3       66.89       57.63     29.90 o 
  -5  -6   3      201.22      199.33     17.86 o 
  -4  -6   3      340.14      348.66     48.21 o 
  -3  -6   3       25.51       17.04      4.73 o 
  -2  -6   3       15.41        6.09     25.05 o 
  -1  -6   3      331.77      355.61     13.71 o 
   0  -6   3     2695.64     2825.01     39.89 o 
   1  -6   3     2009.06     2212.15     35.03 o 
   2  -6   3        0.24        5.16      4.39 o 
   3  -6   3       46.06       42.38      5.29 o 
   4  -6   3      906.59      940.74     26.76 o 
   5  -6   3     2260.58     2538.28     54.19 o 
   6  -6   3        3.02       -3.41     12.85 o 
   7  -6   3        4.04       -6.11     14.16 o 
   8  -6   3     1114.30     1082.25     31.29 o 
   9  -6   3     1555.72     1660.36     68.86 o 
  10  -6   3      344.45      369.05     17.25 o 
  11  -6   3        0.17       13.80     10.61 o 
  12  -6   3       12.86        7.84     10.29 o 
  13  -6   3       16.40       27.71     10.86 o 
  14  -6   3       34.10       23.39     16.58 o 
 -11  -5   3       11.88       34.13     22.36 o 
 -10  -5   3       38.12       40.14     13.49 o 
  -9  -5   3        0.18        1.48     11.57 o 
  -8  -5   3      224.66      229.17     17.58 o 
  -7  -5   3     1014.79     1036.75     24.35 o 
  -6  -5   3      952.49      961.28     44.94 o 
  -5  -5   3       17.52       24.54     17.47 o 
  -4  -5   3       61.80       82.28     17.05 o 
  -3  -5   3      205.83      224.80     11.53 o 
  -2  -5   3       39.62       41.20     11.08 o 
  -1  -5   3       26.91       18.72      5.66 o 
   0  -5   3      146.24      146.08      6.57 o 
   1  -5   3      538.60      519.19      7.80 o 
   2  -5   3     1638.04     1643.69     13.69 o 
   3  -5   3     2574.25     2741.14     32.15 o 
   4  -5   3     3004.27     3369.59     28.59 o 
   5  -5   3     3921.39     3879.12     73.28 o 
   6  -5   3     1110.42     1129.97     36.29 o 
   7  -5   3      982.17      941.37     25.19 o 
   8  -5   3        4.93       30.16     24.76 o 
   9  -5   3      293.77      279.05     24.59 o 
  10  -5   3      498.51      545.02     28.51 o 
  11  -5   3       53.10       79.96     26.40 o 
  12  -5   3       19.90       23.05     17.50 o 
  13  -5   3        1.03        4.23     13.11 o 
  14  -5   3       37.98       29.39     18.26 o 
 -11  -4   3       14.25       15.78     13.81 o 
 -10  -4   3       13.31        0.30     11.61 o 
  -9  -4   3       39.73       26.57     14.18 o 
  -8  -4   3       59.13       65.77     18.25 o 
  -7  -4   3       64.24       39.94     14.25 o 
  -6  -4   3        0.18       -0.69     10.30 o 
  -5  -4   3       77.49       83.99     14.44 o 
  -4  -4   3       23.35       37.96     12.28 o 
  -3  -4   3     3085.65     3332.31     44.42 o 
  -2  -4   3      579.59      499.12      9.65 o 
  -1  -4   3     3429.26     3684.64     30.09 o 
   0  -4   3      774.43      754.88      9.68 o 
   1  -4   3      176.02      152.80      5.20 o 
   2  -4   3       17.54       20.61      4.21 o 
   3  -4   3     1096.88     1026.33     14.44 o 
   4  -4   3     1555.42     1479.56     21.39 o 
   5  -4   3      326.77      318.56     19.82 o 
   6  -4   3      646.75      602.43     15.28 o 
   7  -4   3      836.30      837.58     28.96 o 
   8  -4   3      813.89      756.44     22.42 o 
   9  -4   3      252.55      243.46     31.66 o 
  10  -4   3        9.34       29.82     12.39 o 
  11  -4   3        0.98       -4.19     10.34 o 
  12  -4   3        5.75        3.45     14.14 o 
  13  -4   3       12.74      -12.05     15.85 o 
  14  -4   3       11.17       10.84     10.61 o 
 -12  -3   3        4.70       12.09      7.74 o 
 -11  -3   3       52.24       44.00     15.99 o 
 -10  -3   3       76.72       87.77     20.72 o 
  -9  -3   3      459.81      451.82     29.30 o 
  -8  -3   3      760.15      782.62     19.94 o 
  -7  -3   3      518.41      533.01     21.03 o 
  -6  -3   3      591.07      625.61     22.99 o 
  -5  -3   3      607.46      607.63     21.35 o 
  -4  -3   3      833.29      869.78     25.20 o 
  -3  -3   3      353.88      306.49      6.26 o 
  -2  -3   3      160.83      143.83      5.77 o 
   0  -3   3    10216.25    10660.23     52.44 o 
   1  -3   3     2518.28     2457.77     17.15 o 
   2  -3   3     3452.27     3403.86     38.20 o 
   3  -3   3       36.15       21.42      6.12 o 
   4  -3   3     1008.34      915.62     12.44 o 
   5  -3   3     3437.78     3376.48    158.96 o 
   6  -3   3     1469.53     1489.89     26.50 o 
   7  -3   3      229.94      229.65     13.54 o 
   8  -3   3      219.47      209.43     16.87 o 
   9  -3   3       64.70       81.91     39.74 o 
  10  -3   3       79.63       91.11     13.62 o 
  11  -3   3        0.26       12.67     10.85 o 
  12  -3   3        0.01       10.20     14.62 o 
  13  -3   3      203.67      215.24     25.01 o 
  14  -3   3       66.02       99.53     28.27 o 
 -12  -2   3       23.96       18.41     15.50 o 
 -11  -2   3       96.25       99.84     21.32 o 
 -10  -2   3        0.18        6.76      6.90 o 
  -9  -2   3       24.91       14.98     11.08 o 
  -8  -2   3       28.91       31.24     13.71 o 
  -7  -2   3       99.13       90.63     17.30 o 
  -6  -2   3      394.37      456.90     19.93 o 
  -5  -2   3      459.39      433.64     26.67 o 
  -4  -2   3      193.28      202.09      7.48 o 
  -3  -2   3      376.13      418.46      5.39 o 
  -2  -2   3     1497.26     1440.95     13.83 o 
  -1  -2   3      261.47      245.30     10.99 o 
   0  -2   3     5503.57     5786.85     21.66 o 
   1  -2   3       23.42       63.92     16.49 o 
   2  -2   3     1692.64     1582.81     32.58 o 
   3  -2   3      504.35      430.37      8.37 o 
   4  -2   3     2373.07     2530.01     19.27 o 
   5  -2   3     1039.45     1078.81     26.94 o 
   6  -2   3      149.30      166.32     19.02 o 
   7  -2   3      115.61      103.59     13.62 o 
   8  -2   3       21.15       36.48     12.50 o 
   9  -2   3       85.22       81.33     13.17 o 
  10  -2   3      119.68      152.60     16.42 o 
  11  -2   3       93.99       82.58     23.98 o 
  12  -2   3      116.31      128.72     31.44 o 
  13  -2   3        7.88        6.91     11.34 o 
 -13  -1   3        1.09        7.80      5.51 o 
 -12  -1   3        2.73       10.40     13.97 o 
 -11  -1   3       28.03       30.60     15.85 o 
 -10  -1   3        9.28       24.30     12.36 o 
  -9  -1   3      279.50      307.49     25.12 o 
  -8  -1   3     1205.67     1218.24     34.39 o 
  -7  -1   3       35.91       22.47      5.42 o 
  -6  -1   3       53.59       48.93      4.32 o 
  -5  -1   3     1199.95     1241.03     17.96 o 
  -4  -1   3       30.09       25.07      3.30 o 
  -3  -1   3      180.83      201.67      3.80 o 
  -2  -1   3     1588.86     1624.72     14.24 o 
  -1  -1   3      245.50      239.85      3.22 o 
   0  -1   3       93.29       77.35      2.82 o 
   1  -1   3      251.24      211.38      5.29 o 
   2  -1   3     1330.15     1245.27     21.55 o 
   3  -1   3      699.06      682.53     11.85 o 
   4  -1   3     3163.60     3382.97     52.51 o 
   5  -1   3      377.15      404.97     14.45 o 
   6  -1   3      205.04      211.27     13.66 o 
   7  -1   3       23.01       20.88     13.08 o 
   8  -1   3      119.10      139.63     18.10 o 
   9  -1   3      211.51      240.72     28.61 o 
  10  -1   3       97.96      111.82      9.21 o 
  11  -1   3        4.55      -12.69     17.79 o 
  12  -1   3       12.54       19.97     12.07 o 
  13  -1   3        7.22       21.92     16.61 o 
 -13   0   3       62.73       78.12     17.27 o 
 -12   0   3       63.95       37.68     12.30 o 
 -11   0   3       43.89       36.28     11.88 o 
 -10   0   3      197.18      184.73     23.80 o 
  -9   0   3      161.98      148.70     24.52 o 
  -8   0   3        4.16        2.22      4.56 o 
  -7   0   3      231.99      211.21     16.92 o 
  -6   0   3      656.21      655.83     20.83 o 
  -5   0   3     2966.44     3265.33     48.45 o 
  -4   0   3        0.60        1.85      2.35 o 
  -3   0   3      161.86      145.55      3.85 o 
  -2   0   3      112.86       87.64      3.28 o 
  -1   0   3     1227.65     1118.60     16.95 o 
   0   0   3     8746.97     8843.32     61.50 o 
   1   0   3      299.03      360.04      6.45 o 
   2   0   3       98.07       80.53      6.90 o 
   3   0   3     1270.25     1195.29     11.56 o 
   4   0   3      289.62      255.51      9.34 o 
   5   0   3      569.36      584.68     17.95 o 
   6   0   3      637.72      640.72     15.64 o 
   7   0   3       12.22        8.03      7.28 o 
   8   0   3       12.79       17.77      8.18 o 
   9   0   3        0.13        6.24      5.76 o 
  10   0   3       31.58       23.21      8.28 o 
  11   0   3       47.14       25.70     12.22 o 
  12   0   3        9.66       11.24      8.45 o 
 -14   1   3       44.81       31.41     16.28 o 
 -13   1   3       19.23        7.90      8.61 o 
 -12   1   3       70.36       94.98     20.71 o 
 -11   1   3        0.38        9.59      8.79 o 
 -10   1   3       21.32       12.57      9.06 o 
  -9   1   3      201.64      166.45     19.11 o 
  -8   1   3      441.41      371.90     16.35 o 
  -7   1   3     1086.18     1136.28     45.88 o 
  -6   1   3      281.90      268.89      8.02 o 
  -5   1   3        3.56        1.53      2.17 o 
  -4   1   3        9.73        6.46      2.16 o 
  -3   1   3     1280.68     1343.77     11.52 o 
  -2   1   3     1917.00     1676.25      9.27 o 
  -1   1   3     4223.74     4151.23     13.47 o 
   0   1   3     3139.37     2969.07     25.07 o 
   1   1   3        7.07       -3.10      4.46 o 
   2   1   3     3170.25     3134.68     16.77 o 
   3   1   3        9.55       10.98      4.21 o 
   4   1   3       44.22       75.14      8.01 o 
   5   1   3       55.79       47.33      6.71 o 
   6   1   3      561.82      548.17     16.98 o 
   7   1   3      117.54      128.09      8.82 o 
   8   1   3       21.14       14.45      7.46 o 
   9   1   3      322.39      313.44     12.53 o 
  10   1   3       45.77       50.37     18.88 o 
  11   1   3       49.04       49.41     17.19 o 
  12   1   3       70.61      100.41     19.52 o 
 -14   2   3      170.19      172.22     41.80 o 
 -13   2   3       15.52       22.07     10.21 o 
 -12   2   3       26.91       16.92      9.32 o 
 -11   2   3       78.20       72.64     18.38 o 
 -10   2   3      443.50      456.12     22.55 o 
  -9   2   3      530.04      556.06     21.75 o 
  -8   2   3      427.47      400.52     15.85 o 
  -7   2   3        1.51        2.05      3.77 o 
  -6   2   3        0.10        3.60      2.84 o 
  -5   2   3      176.21      173.41      4.80 o 
  -4   2   3      147.10      140.77      3.78 o 
  -3   2   3      248.94      239.08      3.57 o 
  -2   2   3        9.43       21.32      3.30 o 
  -1   2   3     4845.06     4954.55     20.26 o 
   0   2   3      824.50      796.62     10.11 o 
   1   2   3      167.29      131.02      4.39 o 
   2   2   3       42.69       39.92      4.13 o 
   3   2   3      931.45      973.95     34.59 o 
   4   2   3      840.68      831.52     14.73 o 
   5   2   3      190.15      176.67     10.19 o 
   6   2   3        0.50       -1.08      8.22 o 
   7   2   3      126.56      134.55     10.68 o 
   8   2   3      360.50      366.17     11.04 o 
   9   2   3       11.10       10.40     11.48 o 
  10   2   3       41.37       26.07     12.40 o 
  11   2   3        7.90        6.79     13.02 o 
 -14   3   3        0.03       10.62      6.48 o 
 -13   3   3        0.76        1.12      7.50 o 
 -12   3   3        3.12       10.88      9.91 o 
 -11   3   3      250.23      253.08     21.27 o 
 -10   3   3       11.64       18.44      9.31 o 
  -9   3   3       98.22       95.08     16.66 o 
  -8   3   3       10.60        7.02      8.71 o 
  -7   3   3       27.92       16.58     10.48 o 
  -6   3   3       74.33       95.68      8.00 o 
  -5   3   3       92.69       83.14      4.61 o 
  -4   3   3      132.35      132.47      3.83 o 
  -3   3   3      389.88      350.26      7.33 o 
  -2   3   3     2545.33     2656.59     20.76 o 
  -1   3   3      120.98      120.85      4.62 o 
   0   3   3     2542.53     2656.83     22.17 o 
   1   3   3      153.12      145.76      4.63 o 
   2   3   3      444.05      474.77     10.59 o 
   3   3   3       18.65       19.99      7.25 o 
   4   3   3      456.96      488.58     17.70 o 
   5   3   3        8.13        7.94      7.94 o 
   6   3   3      124.52      126.43     10.40 o 
   7   3   3       28.78       21.47      7.69 o 
   8   3   3       23.27       19.40     19.87 o 
   9   3   3       52.95       72.12     15.90 o 
  10   3   3        0.73       -7.16     11.62 o 
  11   3   3        5.67        5.29      4.69 o 
 -14   4   3       23.90       31.27      9.82 o 
 -13   4   3        7.97        5.84      6.55 o 
 -12   4   3       17.81       20.97     10.36 o 
 -11   4   3        0.36       10.24     11.77 o 
 -10   4   3      315.05      312.28     20.71 o 
  -9   4   3      668.58      664.31     21.12 o 
  -8   4   3      356.77      418.80     17.43 o 
  -7   4   3        0.68       -3.95      4.49 o 
  -6   4   3       55.40       40.76      4.42 o 
  -5   4   3     2511.72     2846.81     63.14 o 
  -4   4   3       53.19       46.23      4.48 o 
  -3   4   3       58.86       56.44      7.35 o 
  -2   4   3      243.10      238.92      4.22 o 
  -1   4   3     1562.80     1548.65     18.67 o 
   0   4   3     1550.13     1569.72     14.92 o 
   1   4   3       11.84        8.45      3.28 o 
   2   4   3     1053.92     1104.36     24.42 o 
   3   4   3      268.58      297.69     11.10 o 
   4   4   3       13.42        2.78      5.48 o 
   5   4   3       36.94       38.96      6.00 o 
   6   4   3        4.00        4.95      3.80 o 
   7   4   3      101.13      108.90     20.05 o 
   8   4   3      106.48      125.69     23.61 o 
   9   4   3       63.35       37.77     12.80 o 
  10   4   3       29.45       16.09     14.52 o 
 -14   5   3        0.10       18.30      9.37 o 
 -13   5   3       74.90       62.24     12.84 o 
 -12   5   3       33.26       30.54     12.80 o 
 -11   5   3      436.03      459.18     14.32 o 
 -10   5   3      787.37      780.56     17.86 o 
  -9   5   3      409.07      418.80     17.33 o 
  -8   5   3       56.69       51.25      9.75 o 
  -7   5   3      695.72      729.46     15.39 o 
  -6   5   3      186.97      185.11      5.35 o 
  -5   5   3        0.03        4.61      2.25 o 
  -4   5   3      122.79      135.25      1.86 o 
  -3   5   3        8.53       -1.42     10.32 o 
  -2   5   3       41.78       28.73      2.40 o 
  -1   5   3      100.72      101.35      5.60 o 
   0   5   3      152.87      142.83      5.14 o 
   1   5   3       88.99       95.50      8.42 o 
   2   5   3        1.93        7.85      6.43 o 
   3   5   3      135.27      142.01     15.60 o 
   4   5   3        0.00        2.50      2.81 o 
   5   5   3       51.50       42.64     11.52 o 
   6   5   3        3.07        0.93      4.94 o 
   7   5   3      171.10      152.43     21.69 o 
   8   5   3      198.50      214.10     42.35 o 
   9   5   3       19.64       14.18     10.25 o 
 -14   6   3       51.27       34.34     22.03 o 
 -13   6   3        6.19        7.71     11.02 o 
 -12   6   3       29.55       16.79      8.03 o 
 -11   6   3       10.66        2.38      8.57 o 
 -10   6   3       58.76       48.60      8.62 o 
  -9   6   3      110.35      119.83     12.12 o 
  -8   6   3        9.41        6.42      5.15 o 
  -7   6   3       74.73       76.05      7.80 o 
  -6   6   3      474.61      516.37     19.49 o 
  -5   6   3        3.22        3.22      2.98 o 
  -4   6   3     1136.36     1066.96     56.55 o 
  -3   6   3     1082.84     1117.14     18.62 o 
  -2   6   3      193.27      192.54      5.27 o 
   0   6   3      189.18      176.47      6.92 o 
   1   6   3        4.64        6.73      3.74 o 
   2   6   3      198.87      201.43     12.02 o 
   3   6   3      164.85      153.59     14.65 o 
   4   6   3       95.47       86.23     13.92 o 
   5   6   3        0.95        1.51      3.87 o 
   6   6   3        1.26       -2.50     11.65 o 
   7   6   3      102.86      118.03     38.00 o 
   8   6   3      112.77      113.25     23.11 o 
 -14   7   3        4.24        6.72      5.33 o 
 -13   7   3        3.28        1.50      4.35 o 
 -12   7   3      164.98      157.88     53.41 o 
 -11   7   3      551.34      608.27     36.38 o 
 -10   7   3      154.79      151.94     10.95 o 
  -9   7   3        0.70       -3.05      5.54 o 
  -8   7   3     1037.01     1032.24     29.61 o 
  -7   7   3      485.02      488.29     14.71 o 
  -6   7   3      352.23      366.51     15.15 o 
  -5   7   3        0.71        2.37      2.30 o 
  -4   7   3       32.98       34.97     12.15 o 
  -3   7   3       30.14       30.57      3.12 o 
  -2   7   3       24.48       24.27      6.05 o 
  -1   7   3       19.15       16.95      4.07 o 
   0   7   3       12.16       14.21      6.87 o 
   1   7   3       48.59       41.89      6.90 o 
   2   7   3      126.44      110.10     10.78 o 
   3   7   3       99.43       95.42     14.49 o 
   4   7   3        0.17        3.17      7.83 o 
   5   7   3        3.69       15.96      9.10 o 
   6   7   3       79.71       60.11     14.92 o 
   7   7   3        3.58        7.41     11.51 o 
   8   7   3       62.21      114.62     25.01 o 
 -14   8   3       67.08       85.12     24.14 o 
 -13   8   3       87.57       53.62     20.43 o 
 -12   8   3       29.64       17.97      5.00 o 
 -11   8   3       10.99       21.07      6.04 o 
  -9   8   3      130.34      138.13     11.26 o 
  -8   8   3       99.28       94.87      7.87 o 
  -7   8   3       25.74       28.72      7.29 o 
  -6   8   3        1.70        0.20      1.97 o 
  -5   8   3      797.56      813.99     19.97 o 
  -4   8   3      380.12      374.00     18.26 o 
  -3   8   3      131.21      130.84     12.56 o 
  -2   8   3        0.77        8.43      8.20 o 
  -1   8   3        2.12       11.80      8.04 o 
   0   8   3        2.07       -2.76      9.52 o 
   1   8   3       97.67       88.99     10.73 o 
   2   8   3        2.44        9.33     12.40 o 
   3   8   3        0.16       -4.23     19.02 o 
   4   8   3        1.73        7.17     11.21 o 
   5   8   3       15.02        6.20     11.67 o 
   6   8   3        0.03        6.19      8.16 o 
   7   8   3       94.35      103.56     25.72 o 
 -14   9   3      135.16       94.42     36.59 o 
 -13   9   3        4.11        5.40      8.93 o 
 -12   9   3       38.43       44.65     22.29 o 
 -11   9   3        8.97       13.41     10.76 o 
 -10   9   3       45.85       35.38     10.82 o 
  -9   9   3       71.11       62.26     14.47 o 
  -8   9   3        4.71       -6.11     13.88 o 
  -7   9   3      738.62      738.65     26.85 o 
  -6   9   3      649.24      707.69     44.86 o 
  -5   9   3      165.37      176.60     24.54 o 
  -4   9   3       14.46        0.99      3.49 o 
  -3   9   3     1713.51     1816.58     85.93 o 
  -2   9   3      257.99      253.59     33.42 o 
  -1   9   3       10.81        6.80      5.45 o 
   0   9   3        3.87        5.84      5.70 o 
   1   9   3        0.04        7.65      9.07 o 
   2   9   3      763.05      832.86     18.91 o 
   3   9   3       40.63       39.28     11.74 o 
   4   9   3        2.26        3.64      8.72 o 
   5   9   3       57.07       63.96     15.08 o 
 -14  10   3        0.25      -11.46     14.19 o 
 -13  10   3       59.20       59.02     24.92 o 
 -12  10   3       16.20       14.70     10.80 o 
 -10  10   3      277.41      318.04     24.14 o 
  -9  10   3      158.24      240.89     24.36 o 
  -8  10   3       42.16       49.04     14.26 o 
  -7  10   3       38.45        0.35     13.36 o 
  -6  10   3      249.29      271.02     21.82 o 
  -5  10   3     2146.18     2347.98     43.22 o 
  -4  10   3        3.76        8.22     14.49 o 
  -3  10   3        3.47        7.54      6.26 o 
  -2  10   3       81.97       90.07     10.34 o 
  -1  10   3       94.46       79.53     21.35 o 
   0  10   3       68.47       55.38     18.56 o 
   1  10   3        0.35       -1.13      8.37 o 
   2  10   3      103.83      112.73     12.23 o 
   3  10   3       22.91       22.79      8.49 o 
   4  10   3      121.24      115.09     16.42 o 
 -11  11   3        0.90       14.61      8.06 o 
 -10  11   3        1.46        1.71     13.81 o 
  -9  11   3        0.09        0.96     13.93 o 
  -8  11   3      262.91      302.12     24.24 o 
  -7  11   3       18.52       29.38     14.98 o 
  -6  11   3        2.60       12.92     14.73 o 
  -5  11   3       34.09       33.96     14.30 o 
  -4  11   3        3.16      -10.87     15.85 o 
  -3  11   3        1.49       25.01     14.70 o 
  -2  11   3        6.98       13.60     16.25 o 
  -1  11   3      142.70      142.32      9.89 o 
   0  11   3       28.57       30.84      7.15 o 
   1  11   3       20.68       27.32      8.37 o 
   2  11   3       99.89      106.30     19.54 o 
   3  11   3       11.05       18.80      8.41 o 
 -11  12   3       22.78       22.90     13.53 o 
 -10  12   3        0.00       -2.56     14.14 o 
  -9  12   3      188.88      241.47     23.21 o 
  -8  12   3        3.67        5.05     14.77 o 
  -7  12   3      145.41      162.11     20.27 o 
  -6  12   3       23.37       18.37     14.21 o 
  -5  12   3       21.34       15.95     15.10 o 
  -4  12   3        1.47       21.84     14.70 o 
  -3  12   3       13.72       25.25     23.49 o 
  -2  12   3       16.17       26.59     22.29 o 
  -1  12   3        0.29      -14.19     16.28 o 
   0  12   3       51.61       55.90     18.37 o 
   1  12   3        2.44       -6.01     16.28 o 
 -11  13   3        3.49       26.94     16.75 o 
 -10  13   3      116.25      151.42     23.32 o 
  -9  13   3      137.42      164.98     22.29 o 
  -8  13   3        1.62        4.37     15.06 o 
  -7  13   3        4.32       -7.30     14.33 o 
  -6  13   3        0.61       20.57     21.09 o 
  -5  13   3       30.93       32.13     16.49 o 
  -4  13   3       52.85       37.30     15.13 o 
  -3  13   3       81.16      104.40     26.24 o 
  -2  13   3       17.73       -6.69     16.18 o 
  -1  13   3        3.08       -2.79     14.98 o 
  -9  14   3       34.43       52.94     14.87 o 
  -8  14   3        1.02       22.71     15.08 o 
  -7  14   3       46.52       14.07     15.74 o 
  -6  14   3       12.97       23.60     15.50 o 
  -5  14   3       15.93       16.28     16.04 o 
  -4  14   3        8.42       17.03     15.17 o 
   6 -16   4        4.00        0.28     13.90 o 
   7 -16   4       60.20       74.10     20.86 o 
   2 -15   4        8.58        7.33     13.51 o 
   3 -15   4       29.28       24.99     20.15 o 
   4 -15   4        0.58        5.19      8.03 o 
   5 -15   4       18.57       10.59      7.78 o 
   6 -15   4        0.65        1.34      7.39 o 
   7 -15   4        5.77        6.96      7.47 o 
   8 -15   4      131.50      120.82     13.14 o 
   9 -15   4       48.89       67.95     23.25 o 
  10 -15   4       39.77       15.64     15.99 o 
  -1 -14   4       12.37        3.93      9.05 o 
   0 -14   4       49.07       76.53     30.12 o 
   1 -14   4       55.32       38.38     10.56 o 
   2 -14   4       27.56       32.01     13.28 o 
   3 -14   4       11.82        4.47      9.14 o 
   4 -14   4       14.87       21.36     11.59 o 
   5 -14   4        5.12        5.94      9.15 o 
   6 -14   4        0.04       16.04      8.75 o 
   7 -14   4       32.24       22.57     15.36 o 
   8 -14   4      306.02      291.78     26.14 o 
   9 -14   4        0.04       32.32     16.51 o 
  10 -14   4       89.71      104.90     17.44 o 
  11 -14   4       40.44       26.07      9.64 o 
  12 -14   4        0.00        4.49      7.00 o 
  -2 -13   4       61.80       64.05     20.36 o 
  -1 -13   4        0.22       -5.82      8.97 o 
   0 -13   4      103.56      119.89     15.00 o 
   1 -13   4        4.36       -0.55      8.97 o 
   2 -13   4       15.25       14.60     11.88 o 
   3 -13   4        5.96        3.67      9.87 o 
   4 -13   4       22.94       16.41     11.74 o 
   5 -13   4       95.14       79.39     26.41 o 
   6 -13   4       83.00       86.43     12.96 o 
   7 -13   4       10.64        7.42      9.26 o 
   8 -13   4       13.09       26.84     14.15 o 
   9 -13   4      128.51      124.34     12.49 o 
  10 -13   4       85.27       67.69     16.07 o 
  11 -13   4        6.26       -8.16      8.94 o 
  12 -13   4       25.63       31.52      8.52 o 
  13 -13   4       58.04       65.68     13.61 o 
  -4 -12   4       17.84       36.04     11.79 o 
  -3 -12   4        0.04        3.57      9.81 o 
  -2 -12   4        4.38       -9.88      9.88 o 
  -1 -12   4       42.15       37.48     12.50 o 
   0 -12   4       66.72       71.49     14.16 o 
   1 -12   4        4.33       -4.45      9.10 o 
   2 -12   4      169.14      157.98     15.87 o 
   3 -12   4      249.00      250.08     18.80 o 
   4 -12   4       15.59       16.91     10.66 o 
   5 -12   4       38.02       20.03     12.07 o 
   6 -12   4       82.07       92.85     13.53 o 
   7 -12   4        8.95        6.98      9.50 o 
   8 -12   4      498.60      527.21     26.49 o 
   9 -12   4      291.46      294.15     47.19 o 
  10 -12   4        4.86       17.40      8.81 o 
  11 -12   4        0.97        6.99      8.77 o 
  12 -12   4        1.93       16.91      8.75 o 
  13 -12   4       14.68       11.32     10.17 o 
  -5 -11   4       12.86        7.52      9.99 o 
  -4 -11   4       13.03       21.07     12.50 o 
  -3 -11   4       24.73       12.30     10.31 o 
  -2 -11   4        3.33        7.97      9.83 o 
  -1 -11   4        0.29       10.23     11.93 o 
   0 -11   4       90.65       87.91     14.95 o 
   1 -11   4      139.80      122.54     14.38 o 
   2 -11   4      200.92      202.69     26.63 o 
   3 -11   4        0.31        0.07      9.70 o 
   4 -11   4       11.64       12.50     10.59 o 
   5 -11   4       21.71       28.56     12.50 o 
   6 -11   4       19.60        3.56      9.94 o 
   7 -11   4      279.38      284.66     16.63 o 
   8 -11   4       74.58       61.52     17.98 o 
   9 -11   4        1.38       22.61     21.40 o 
  10 -11   4       47.90       44.55     12.60 o 
  11 -11   4        3.16       10.37      9.06 o 
  12 -11   4      126.92      136.96     20.09 o 
  13 -11   4        7.80        7.69      7.67 o 
  14 -11   4        8.12        9.39      9.37 o 
  -6 -10   4        3.14       14.11     18.78 o 
  -5 -10   4       50.85       29.56     10.99 o 
  -4 -10   4        3.83       -2.99     11.10 o 
  -3 -10   4       36.91       43.84     15.29 o 
  -2 -10   4        5.32       12.37     11.22 o 
  -1 -10   4       39.86       20.81     10.65 o 
   0 -10   4      125.29      116.73     15.34 o 
   1 -10   4       11.43        6.01     11.51 o 
   2 -10   4        0.02        5.16     24.49 o 
   3 -10   4      575.67      592.95     19.70 o 
   4 -10   4       10.28       18.79     11.58 o 
   5 -10   4       56.37       61.74     12.73 o 
   6 -10   4       43.66       39.83     16.92 o 
   7 -10   4       87.56      111.59     15.84 o 
   8 -10   4      150.87      159.40     22.65 o 
   9 -10   4      250.57      264.74     31.61 o 
  10 -10   4       40.21       21.17     13.60 o 
  11 -10   4       77.75      105.41     23.60 o 
  12 -10   4       32.51       46.75     16.45 o 
  14 -10   4        5.71       16.41      9.35 o 
  -7  -9   4       39.49       48.74     11.01 o 
  -6  -9   4        0.92        2.87     15.17 o 
  -5  -9   4       25.49       10.19     17.29 o 
  -4  -9   4       89.39       65.88     25.23 o 
  -3  -9   4       68.35       53.43     14.91 o 
  -2  -9   4      477.13      458.85     20.85 o 
  -1  -9   4       74.14       93.04     16.78 o 
   0  -9   4        0.85        6.10     10.72 o 
   1  -9   4      367.03      403.93     19.04 o 
   2  -9   4      774.66      812.31     39.78 o 
   3  -9   4        8.64       21.74     10.86 o 
   4  -9   4        6.48       10.91     10.78 o 
   5  -9   4      300.00      275.52     23.23 o 
   6  -9   4      117.95      129.34     19.96 o 
   7  -9   4        0.44       14.62     13.11 o 
   8  -9   4      437.69      453.36     21.53 o 
   9  -9   4        2.05        5.25      9.95 o 
  10  -9   4       10.26       20.09     12.47 o 
  11  -9   4        0.03        2.02      8.68 o 
  12  -9   4      293.01      283.61     20.11 o 
  13  -9   4        0.75        4.72     14.22 o 
  14  -9   4       23.76       33.11     11.67 o 
  -8  -8   4        5.00       22.48     11.37 o 
  -7  -8   4        3.18       14.59     16.32 o 
  -6  -8   4       17.97       26.15     10.55 o 
  -5  -8   4        1.46        8.58     10.13 o 
  -4  -8   4      376.21      393.68     23.12 o 
  -3  -8   4       19.09       28.52     13.23 o 
  -2  -8   4      183.98      160.47     15.58 o 
  -1  -8   4       17.74       21.96     10.91 o 
   0  -8   4       11.58        9.08      9.63 o 
   1  -8   4      334.74      352.19     23.37 o 
   2  -8   4      159.18      153.11     15.60 o 
   3  -8   4       53.08       51.06     15.03 o 
   4  -8   4      236.50      237.59     16.86 o 
   5  -8   4       12.74       10.05     11.98 o 
   6  -8   4       24.25       39.40     23.53 o 
   7  -8   4        4.95       15.81     11.71 o 
   8  -8   4       17.87       19.73     10.14 o 
   9  -8   4        6.63       10.60      7.76 o 
  10  -8   4      182.44      148.39     20.59 o 
  11  -8   4       50.19       30.16     14.35 o 
  12  -8   4       50.21       64.69     36.75 o 
  13  -8   4       36.96       56.24     13.76 o 
  14  -8   4        2.37       14.14     11.48 o 
  -9  -7   4       12.29       23.18     21.16 o 
  -8  -7   4        5.41       -4.43     10.30 o 
  -7  -7   4       14.24        5.65     12.07 o 
  -6  -7   4        0.68       23.66     14.63 o 
  -5  -7   4       11.88       12.60     10.81 o 
  -4  -7   4      194.15      210.19     18.78 o 
  -3  -7   4      477.61      440.59     25.61 o 
  -2  -7   4       92.14       84.29     13.35 o 
  -1  -7   4       33.54       39.24      8.96 o 
   0  -7   4      326.44      367.75     21.23 o 
   1  -7   4       44.75       42.03      8.44 o 
   2  -7   4      895.37      942.27     29.35 o 
   3  -7   4      370.92      409.72     13.03 o 
   4  -7   4       11.31        7.65      8.53 o 
   5  -7   4      240.55      245.09     16.93 o 
   6  -7   4      615.23      631.03     36.55 o 
   7  -7   4     1081.34     1111.28     32.97 o 
   8  -7   4      310.73      324.56     23.14 o 
   9  -7   4       20.42       35.18     18.26 o 
  10  -7   4      284.03      271.17     17.84 o 
  11  -7   4        8.33       10.19     10.20 o 
  12  -7   4       39.78       36.05     13.19 o 
  13  -7   4        4.22        7.52     10.83 o 
  14  -7   4       28.17       42.88     12.81 o 
 -10  -6   4       46.08       48.08     13.53 o 
  -9  -6   4        1.42       16.45     13.59 o 
  -8  -6   4        0.39        3.52      9.98 o 
  -7  -6   4       31.61       22.53     11.81 o 
  -6  -6   4       56.99       70.32     14.88 o 
  -5  -6   4     3497.84     3754.85     50.90 o 
  -4  -6   4      132.93      150.62     15.40 o 
  -3  -6   4       52.04       64.86     10.68 o 
  -2  -6   4       71.83      106.08     11.65 o 
  -1  -6   4      412.14      419.35     13.73 o 
   0  -6   4     1057.62      977.30     34.36 o 
   1  -6   4       23.15       18.74      5.69 o 
   2  -6   4       34.59       25.68      4.71 o 
   3  -6   4      359.48      346.46      9.30 o 
   4  -6   4       96.10      101.12     10.14 o 
   5  -6   4      202.98      210.88     21.29 o 
   6  -6   4       42.29       27.07     12.25 o 
   7  -6   4        1.39       -2.25     11.26 o 
   8  -6   4       97.23      109.40     21.27 o 
   9  -6   4       38.57       25.20     16.65 o 
  10  -6   4      173.53      157.01     15.89 o 
  11  -6   4      292.02      271.20     17.30 o 
  12  -6   4        6.13        2.76     10.79 o 
  13  -6   4       40.53       54.84     12.81 o 
  14  -6   4       29.88       33.70     13.32 o 
 -11  -5   4        1.62        0.18      9.23 o 
 -10  -5   4       60.62       45.71     16.39 o 
  -9  -5   4      108.31      103.13     22.45 o 
  -8  -5   4        2.33        2.61     15.69 o 
  -7  -5   4       16.07        8.83     10.21 o 
  -6  -5   4      197.66      200.25     15.46 o 
  -5  -5   4      474.38      483.36     19.30 o 
  -4  -5   4      698.92      786.79     52.07 o 
  -3  -5   4     1141.61     1157.03     33.29 o 
  -2  -5   4       31.75       26.10      5.29 o 
  -1  -5   4      282.52      317.70      9.16 o 
   0  -5   4     1766.27     1685.72     17.87 o 
   1  -5   4     1256.56     1171.83     11.05 o 
   2  -5   4      270.67      305.33      7.11 o 
   3  -5   4       17.32       13.86      4.61 o 
   4  -5   4       34.72       38.76      6.40 o 
   5  -5   4       92.27      159.64     15.79 o 
   6  -5   4     1842.00     1923.30     60.30 o 
   7  -5   4      132.16      123.29     25.58 o 
   8  -5   4       24.08       15.71     11.71 o 
   9  -5   4        8.46       25.89     12.31 o 
  10  -5   4      867.15      824.84     23.87 o 
  11  -5   4       15.32       25.70     11.89 o 
  12  -5   4        9.87       15.69     15.90 o 
  13  -5   4        1.31        1.96     11.12 o 
  14  -5   4       11.86       14.95     10.23 o 
 -11  -4   4        0.78       -1.27     11.44 o 
 -10  -4   4       22.28       15.16     13.16 o 
  -9  -4   4       50.63       41.02     12.67 o 
  -8  -4   4      167.29      198.58     15.96 o 
  -7  -4   4        2.97        9.61     12.14 o 
  -6  -4   4     1419.83     1441.06     28.97 o 
  -5  -4   4      337.69      380.18     16.62 o 
  -4  -4   4        1.74        6.14      8.40 o 
  -3  -4   4       18.96       15.10      2.55 o 
  -2  -4   4      155.41      157.52      6.17 o 
  -1  -4   4     1301.58     1355.14     21.20 o 
   0  -4   4       22.85       18.14      3.96 o 
   1  -4   4        3.50        3.88      3.41 o 
   2  -4   4       93.20       89.76      5.15 o 
   3  -4   4      975.64      888.71     11.03 o 
   4  -4   4     2950.60     2964.48     26.66 o 
   5  -4   4       52.61       71.53     13.83 o 
   6  -4   4      849.58      880.20     18.96 o 
   7  -4   4       65.11       76.38     13.66 o 
   8  -4   4     1262.39     1371.53     26.17 o 
   9  -4   4        4.38        5.31     12.12 o 
  10  -4   4       69.14       70.15     14.41 o 
  11  -4   4        2.49       10.35     10.61 o 
  12  -4   4       82.62      119.51     16.31 o 
  13  -4   4        1.07       22.36     12.04 o 
  14  -4   4        0.24        8.06     10.46 o 
 -12  -3   4       65.53       65.16     16.10 o 
 -11  -3   4        0.04        9.59      8.00 o 
 -10  -3   4       13.49       14.44     15.14 o 
  -9  -3   4        0.68        9.17      9.71 o 
  -8  -3   4      740.43      818.85     28.73 o 
  -7  -3   4      756.56      780.59     23.14 o 
  -6  -3   4      143.12      170.03     16.31 o 
  -5  -3   4      185.39      232.78     13.48 o 
  -4  -3   4      616.33      584.84      8.02 o 
  -3  -3   4     3949.31     4433.41     53.22 o 
  -2  -3   4      876.13      963.24     11.34 o 
  -1  -3   4      258.28      221.60      6.50 o 
   0  -3   4      466.92      450.94      8.52 o 
   1  -3   4     1892.30     1885.92     26.25 o 
   2  -3   4     2380.87     2337.05     15.49 o 
   3  -3   4      587.31      549.11     35.92 o 
   4  -3   4     2009.88     2003.65     39.57 o 
   5  -3   4       63.36       70.22      8.72 o 
   6  -3   4      461.92      472.21     30.91 o 
   7  -3   4     1725.08     1878.42     41.25 o 
   8  -3   4      106.25      109.40     19.13 o 
   9  -3   4      412.58      451.93     21.78 o 
  10  -3   4      207.90      193.08     21.17 o 
  11  -3   4        3.74        3.38     10.38 o 
  12  -3   4       13.92       26.39     22.40 o 
  13  -3   4        1.39       10.74     10.89 o 
 -12  -2   4      286.65      264.70     24.31 o 
 -11  -2   4        5.42       21.77     15.53 o 
 -10  -2   4       12.62        9.53      8.46 o 
  -9  -2   4       45.46       37.22     12.82 o 
  -8  -2   4        5.87       11.18      7.82 o 
  -7  -2   4      138.92      138.53     14.83 o 
  -6  -2   4     1386.68     1570.36     40.35 o 
  -5  -2   4      298.30      317.49     13.21 o 
  -4  -2   4      575.98      660.40     11.78 o 
  -3  -2   4      301.64      260.23      5.24 o 
  -2  -2   4     1112.90     1161.25     17.77 o 
  -1  -2   4     5545.97     5636.74     72.49 o 
   0  -2   4     1988.41     1985.43      8.95 o 
   1  -2   4      435.04      381.88      7.15 o 
   2  -2   4     4346.64     4189.44     27.12 o 
   3  -2   4     2736.91     2860.81     21.53 o 
   4  -2   4      118.86      113.11      7.17 o 
   5  -2   4      152.78      149.60     11.30 o 
   6  -2   4      234.92      221.42     11.82 o 
   7  -2   4       20.01       13.31     11.66 o 
   8  -2   4      422.48      432.63     33.02 o 
   9  -2   4       74.08       77.41     15.39 o 
  10  -2   4        1.22       -2.78     10.32 o 
  11  -2   4       45.97       82.03     16.03 o 
  12  -2   4      280.31      297.87     17.56 o 
  13  -2   4       27.04       26.08     11.51 o 
 -13  -1   4        3.33        6.57      9.23 o 
 -12  -1   4       40.84       28.78     10.74 o 
 -11  -1   4        1.88        4.04      6.07 o 
 -10  -1   4        6.22       15.28      8.72 o 
  -9  -1   4      123.85       92.21     19.14 o 
  -8  -1   4      329.13      318.27      7.06 o 
  -7  -1   4       99.99      117.31      7.83 o 
  -6  -1   4       31.19       29.41      4.77 o 
  -5  -1   4      519.01      598.19     10.32 o 
  -4  -1   4       82.65      107.42      3.86 o 
  -3  -1   4       51.10       51.16      3.28 o 
  -2  -1   4      264.44      245.60      3.73 o 
  -1  -1   4      152.15      125.96      8.74 o 
   0  -1   4      281.66      253.89      3.68 o 
   1  -1   4     2516.65     2541.91     16.00 o 
   2  -1   4      315.04      258.62      5.57 o 
   3  -1   4     1354.98     1335.97     12.15 o 
   4  -1   4      126.88      121.20      7.27 o 
   5  -1   4     3997.49     4441.15     34.47 o 
   6  -1   4      981.30      989.08     31.98 o 
   7  -1   4       78.11       77.17     17.08 o 
   8  -1   4      422.00      411.94     19.88 o 
   9  -1   4       80.88       81.37     12.66 o 
  10  -1   4       77.63       90.02      9.81 o 
  11  -1   4      149.24      139.61     15.62 o 
  12  -1   4        0.38       -4.06     10.86 o 
  13  -1   4       72.29       94.83     15.75 o 
 -13   0   4       15.62       16.95     10.15 o 
 -12   0   4       20.81        8.34      8.82 o 
 -11   0   4       32.01       29.12     10.44 o 
 -10   0   4      202.54      207.27     18.39 o 
  -9   0   4        5.71        0.93      8.19 o 
  -8   0   4        7.23       12.00      4.62 o 
  -7   0   4      107.84      102.46      8.18 o 
  -6   0   4       69.92       73.87      9.07 o 
  -5   0   4       73.84       79.61      4.36 o 
  -4   0   4       18.29       29.47      3.10 o 
  -3   0   4       22.01       26.48      2.77 o 
  -2   0   4        1.68        2.98      2.26 o 
  -1   0   4      164.41      152.10      4.42 o 
   0   0   4        0.66       -2.90      2.90 o 
   1   0   4      146.58      133.98      4.31 o 
   2   0   4      809.82      777.98     11.10 o 
   3   0   4      311.19      299.54      7.01 o 
   4   0   4      174.55      159.97      8.16 o 
   5   0   4       19.97       16.37      6.87 o 
   6   0   4        0.32       10.52      6.69 o 
   7   0   4      641.70      666.27     18.54 o 
   8   0   4       78.08       78.69      8.95 o 
   9   0   4        3.20        8.76      7.74 o 
  10   0   4       17.86        7.00      6.68 o 
  11   0   4       11.82       14.30     10.83 o 
  12   0   4        0.70       12.36     23.86 o 
 -14   1   4        5.85       29.17     19.66 o 
 -13   1   4        0.06        6.81     13.08 o 
 -12   1   4        8.59        9.67      7.63 o 
 -11   1   4        4.10       20.82     11.08 o 
 -10   1   4       17.58       17.96     10.01 o 
  -9   1   4       81.35       85.61     13.09 o 
  -8   1   4       48.02       44.48     10.77 o 
  -7   1   4       94.95       80.64      8.81 o 
  -6   1   4      264.27      235.30      8.95 o 
  -5   1   4      399.10      411.21      5.79 o 
  -4   1   4     1198.04     1266.48      9.98 o 
  -3   1   4       38.57       52.75      3.38 o 
  -2   1   4      371.70      383.96      5.68 o 
  -1   1   4     5474.48     5871.23     21.64 o 
   0   1   4      293.69      253.45      4.84 o 
   1   1   4      864.41      819.41     10.64 o 
   2   1   4       38.50       23.82      3.64 o 
   3   1   4      376.89      355.16      7.84 o 
   4   1   4        2.62       -0.08      5.93 o 
   5   1   4      569.31      550.59     23.34 o 
   6   1   4       99.57      109.33     11.39 o 
   7   1   4      188.78      167.26     20.72 o 
   8   1   4      508.81      517.75     12.67 o 
   9   1   4       15.03       24.47      7.02 o 
  10   1   4        2.21       20.07     22.00 o 
  11   1   4        4.25        9.57     11.61 o 
  12   1   4        3.63        2.41      9.97 o 
 -14   2   4        5.89       13.66      8.03 o 
 -13   2   4       24.71       15.36      7.98 o 
 -12   2   4       12.88        9.74      8.43 o 
 -11   2   4        5.26        3.25      9.47 o 
 -10   2   4      123.26      137.88     15.09 o 
  -9   2   4       47.46       40.85     14.20 o 
  -8   2   4       68.09       81.32     11.65 o 
  -7   2   4       41.59       45.04     10.73 o 
  -6   2   4      466.41      433.38      7.70 o 
  -5   2   4      360.51      376.93      5.98 o 
  -4   2   4        2.40       -2.23      2.33 o 
  -3   2   4      243.62      268.89      5.57 o 
  -2   2   4       27.00       33.23      2.96 o 
  -1   2   4     1638.80     1561.60     14.93 o 
   0   2   4      187.08      176.20      8.75 o 
   1   2   4      586.41      566.06      6.73 o 
   2   2   4      269.31      340.52     10.06 o 
   3   2   4      248.72      246.26     12.89 o 
   4   2   4      665.50      663.23     21.09 o 
   5   2   4      475.21      483.38     13.88 o 
   6   2   4        0.13        0.66      8.30 o 
   7   2   4      146.98      143.85      9.18 o 
   8   2   4       85.04       75.66      7.85 o 
   9   2   4        0.89       21.40     12.38 o 
  10   2   4        0.89        2.33      9.00 o 
  11   2   4        1.97        4.47      7.19 o 
 -14   3   4        0.13        4.19      5.69 o 
 -13   3   4       40.54       38.06     18.47 o 
 -12   3   4       21.14       18.83     11.70 o 
 -11   3   4        4.96        7.86      4.26 o 
 -10   3   4        0.62       -0.54      6.54 o 
  -9   3   4       78.68       78.76     15.94 o 
  -8   3   4      482.99      488.28     30.13 o 
  -7   3   4       66.21       71.26      6.59 o 
  -6   3   4      184.03      168.72      5.22 o 
  -5   3   4      531.58      591.72      8.44 o 
  -4   3   4      497.25      557.36      6.90 o 
  -3   3   4     1499.35     1704.82     18.28 o 
  -2   3   4     2980.37     3259.20     47.58 o 
  -1   3   4     2366.20     2558.57     15.13 o 
   0   3   4      188.89      175.55      4.84 o 
   1   3   4      305.87      309.40      6.47 o 
   2   3   4      307.06      317.34      6.11 o 
   3   3   4       13.26        7.15      5.38 o 
   4   3   4        1.46        9.34      6.81 o 
   5   3   4      210.64      238.95     11.61 o 
   6   3   4       81.07       65.31     25.62 o 
   7   3   4        3.27       -0.32      4.09 o 
   8   3   4        0.03        5.54      9.66 o 
   9   3   4       60.89       49.12     12.73 o 
  10   3   4       50.50       84.53     19.24 o 
 -14   4   4       34.88       25.71     12.09 o 
 -13   4   4        0.21        0.04     13.18 o 
 -12   4   4       21.98       14.23      8.63 o 
 -11   4   4      250.40      242.85     12.08 o 
 -10   4   4      146.50      156.12     19.75 o 
  -9   4   4       94.62       92.02     21.92 o 
  -8   4   4      115.21      100.33     21.88 o 
  -7   4   4       11.42        9.55      4.04 o 
  -6   4   4      330.94      347.10     16.01 o 
  -5   4   4      504.63      534.07     10.34 o 
  -4   4   4      314.77      356.60     11.67 o 
  -3   4   4     5921.99     6938.28     97.87 o 
  -2   4   4       24.77       33.07      2.62 o 
  -1   4   4     1139.73     1118.27     47.97 o 
   0   4   4      229.81      214.27      6.29 o 
   1   4   4      158.87      172.17      7.52 o 
   2   4   4       40.75       45.02      7.95 o 
   3   4   4      125.17      163.80     11.12 o 
   4   4   4        5.55        6.79      6.40 o 
   5   4   4        7.37        9.34      4.40 o 
   6   4   4       11.14        5.43      4.68 o 
   7   4   4      268.81      240.43     25.29 o 
   8   4   4       70.88       41.70     19.40 o 
   9   4   4       14.29       13.96     10.10 o 
  10   4   4       31.14       23.09     14.95 o 
 -14   5   4        0.20       -0.03      8.51 o 
 -13   5   4       94.32       71.27     14.64 o 
 -12   5   4      212.25      215.60     17.44 o 
 -11   5   4        2.75       -1.24      7.10 o 
 -10   5   4      472.34      486.02     22.82 o 
  -9   5   4      144.01      147.51     26.88 o 
  -8   5   4      438.57      385.28     11.33 o 
  -7   5   4       19.30       18.66      3.92 o 
  -6   5   4      326.02      335.11     13.45 o 
  -5   5   4      266.82      292.34     10.85 o 
  -4   5   4        0.77       -3.08      8.69 o 
  -3   5   4      828.34      844.43     18.20 o 
  -2   5   4     1179.44     1212.84     16.35 o 
  -1   5   4       75.52       78.81      8.93 o 
   0   5   4      820.06      844.83     14.73 o 
   1   5   4       54.24       46.74      5.44 o 
   2   5   4        7.49        6.37      3.38 o 
   3   5   4       88.60       89.78     16.93 o 
   4   5   4      215.95      214.03     18.50 o 
   5   5   4      102.72       76.20     10.98 o 
   6   5   4       80.20       72.27     11.05 o 
   7   5   4      104.89       82.66     22.03 o 
   8   5   4       30.42       17.23      9.13 o 
   9   5   4       81.60       48.85     19.68 o 
 -14   6   4      264.23      302.26     41.13 o 
 -13   6   4        6.87       -4.09     12.99 o 
 -12   6   4      280.49      290.28     19.67 o 
 -11   6   4      147.31      137.74     29.97 o 
 -10   6   4       12.28       10.45      5.55 o 
  -9   6   4        2.68        5.64      8.15 o 
  -8   6   4      538.47      534.92     15.90 o 
  -7   6   4       41.09       47.08      5.27 o 
  -6   6   4      749.91      840.98     54.04 o 
  -5   6   4      197.73      190.29     15.48 o 
  -4   6   4        5.73       21.70     18.46 o 
  -3   6   4       80.37       74.09     11.29 o 
  -2   6   4       57.80       60.46      5.36 o 
  -1   6   4     1371.40     1378.03     30.61 o 
   0   6   4        1.62        7.30      4.02 o 
   1   6   4        2.34        5.12      5.85 o 
   2   6   4       14.88       28.42      8.33 o 
   3   6   4       13.05        4.86      4.29 o 
   4   6   4       47.73       26.25      7.20 o 
   5   6   4      168.57      176.04     14.82 o 
   6   6   4       10.76        5.53     11.05 o 
   7   6   4      112.29      100.74     21.65 o 
   8   6   4       22.85       23.82     14.47 o 
 -14   7   4      140.64      132.47     20.79 o 
 -13   7   4       15.47       17.10      7.36 o 
 -12   7   4        5.85        3.87      2.97 o 
 -11   7   4       14.35       12.95      4.71 o 
 -10   7   4        0.74        0.21      7.56 o 
  -9   7   4       42.26       42.86     10.84 o 
  -8   7   4        8.36       11.61     16.85 o 
  -7   7   4      539.52      552.93     24.27 o 
  -6   7   4        1.06        5.73     16.02 o 
  -5   7   4      250.70      276.89     22.50 o 
  -4   7   4        8.08       -0.70     15.34 o 
  -3   7   4        2.12        0.20      2.03 o 
  -2   7   4        7.05        8.25      2.45 o 
  -1   7   4        0.04       -2.78      5.04 o 
   0   7   4       77.68       81.78     10.33 o 
   1   7   4        3.54        2.10      4.54 o 
   2   7   4       30.93       24.99      6.58 o 
   3   7   4       32.42       22.00      6.93 o 
   4   7   4       12.06       13.38      3.97 o 
   5   7   4       71.32       53.53     13.16 o 
   6   7   4       81.43       41.76     14.47 o 
   7   7   4       81.25       81.05     24.22 o 
 -14   8   4       15.22       39.72     25.51 o 
 -13   8   4        1.24        6.48     11.84 o 
 -12   8   4        1.97        7.66      7.77 o 
 -11   8   4       57.11       25.37     16.56 o 
 -10   8   4        0.00        8.27     12.73 o 
  -9   8   4       11.76       25.34     15.57 o 
  -7   8   4       69.48       56.09     23.49 o 
  -6   8   4     1150.77     1104.09     41.20 o 
  -5   8   4      423.68      486.73     30.20 o 
  -4   8   4       44.58       31.26     17.40 o 
  -3   8   4      815.93      829.58     19.88 o 
  -2   8   4       90.22       90.42      7.66 o 
  -1   8   4      494.62      496.79     13.25 o 
   0   8   4        0.03       -1.09      5.40 o 
   1   8   4        2.12       -0.54      5.45 o 
   2   8   4        0.06       -0.70      8.59 o 
   3   8   4        1.86       14.35     10.44 o 
   4   8   4      108.39      100.35     26.61 o 
   5   8   4        0.07       -6.48      9.95 o 
   6   8   4       37.24       37.44     18.01 o 
 -14   9   4        0.34        4.32     12.87 o 
 -13   9   4        1.15       -1.46     15.01 o 
 -12   9   4       21.75       33.00     13.67 o 
 -11   9   4      100.32       87.61     31.85 o 
 -10   9   4        0.35       11.09     13.58 o 
  -7   9   4      170.72      147.36     27.13 o 
  -6   9   4      197.75      180.15     22.88 o 
  -5   9   4      653.81      664.97     26.47 o 
  -4   9   4       25.28        6.76     16.93 o 
  -3   9   4      116.81      110.76      7.07 o 
  -2   9   4      170.61      184.63     19.88 o 
  -1   9   4       46.38       43.73     16.72 o 
   0   9   4       56.59       83.47      9.21 o 
   1   9   4        3.40       11.35      5.84 o 
   2   9   4       11.54        5.81     12.75 o 
   3   9   4        7.35       10.36      7.52 o 
   4   9   4       58.45       82.34     16.56 o 
   5   9   4        3.94       -2.42     17.59 o 
 -13  10   4       33.62       40.35     16.91 o 
 -12  10   4        0.25       12.73      6.65 o 
 -11  10   4       22.11       23.32     11.72 o 
 -10  10   4       44.77       46.27     21.23 o 
  -8  10   4      198.52      183.55     21.58 o 
  -7  10   4       34.41       38.33     18.86 o 
  -6  10   4      219.40      227.08     23.86 o 
  -5  10   4       19.84       12.85     14.96 o 
  -4  10   4      361.31      368.42     22.92 o 
  -3  10   4       43.45       18.27     15.20 o 
  -2  10   4       28.19       21.32      5.99 o 
  -1  10   4      180.15      221.04     20.54 o 
   0  10   4       65.68       72.65     30.74 o 
   1  10   4       32.45       34.10     13.12 o 
   2  10   4        0.17        5.90      5.50 o 
   3  10   4        1.32        3.79      6.28 o 
   4  10   4        7.04       10.94     13.59 o 
 -13  11   4        6.45       14.68      9.84 o 
 -12  11   4       41.18       19.66     10.08 o 
 -11  11   4        4.35       -6.41     15.36 o 
  -8  11   4       89.53       89.13     20.81 o 
  -7  11   4      181.16      202.53     23.39 o 
  -6  11   4      254.27      244.53     18.01 o 
  -5  11   4      104.46       73.02     20.81 o 
  -4  11   4        0.50       -2.96     14.14 o 
  -3  11   4       21.34       39.60     20.15 o 
  -2  11   4       32.14       54.87     22.62 o 
  -1  11   4       52.19       32.81     17.22 o 
   0  11   4        9.38       17.87     17.29 o 
   1  11   4        1.01        1.90     17.29 o 
   2  11   4       28.17       16.72     16.82 o 
 -12  12   4        0.22       16.68     14.40 o 
 -11  12   4      155.78      154.55     24.99 o 
  -9  12   4       53.46      105.32     20.13 o 
  -8  12   4        4.53       18.63     20.41 o 
  -7  12   4       95.09       83.78     14.70 o 
  -6  12   4       10.78       -5.38     15.38 o 
  -5  12   4        1.19       14.63     21.40 o 
  -4  12   4        4.98        1.67     15.31 o 
  -3  12   4        0.43       -3.90     15.20 o 
  -2  12   4       28.40       16.98     15.71 o 
  -1  12   4        6.65       29.81     25.11 o 
   0  12   4        0.00      -14.59     16.77 o 
  -9  13   4       30.36       29.08     15.83 o 
  -8  13   4        0.35       -1.15     15.92 o 
  -7  13   4      100.65      112.46     15.99 o 
  -6  13   4        0.00       11.53     14.05 o 
  -5  13   4        9.19       -6.81     15.69 o 
  -4  13   4        0.01       20.20     16.21 o 
  -3  13   4       17.18        4.65     15.15 o 
  -2  13   4        0.56       15.22     16.51 o 
  -7  14   4        4.05       -1.67     14.94 o 
  -6  14   4        0.08       25.27     15.64 o 
   5 -16   5        1.34        5.15      7.90 o 
   6 -16   5       22.72       13.35      7.30 o 
   7 -16   5       27.74       23.59     10.89 o 
   1 -15   5        3.27        5.70     10.82 o 
   2 -15   5        4.81        5.14      9.01 o 
   3 -15   5       38.97       27.84      8.74 o 
   4 -15   5        3.61       20.85      9.64 o 
   5 -15   5       23.55       17.00      9.30 o 
   6 -15   5       23.46       16.70     14.25 o 
   7 -15   5       86.88      115.63     22.69 o 
   8 -15   5       23.44       14.77     13.33 o 
   9 -15   5       16.39       14.22      8.17 o 
  10 -15   5        1.99        8.94      7.62 o 
  -1 -14   5       24.57       18.43     10.25 o 
   0 -14   5        0.10        7.63      8.69 o 
   1 -14   5        2.52       10.25      8.81 o 
   2 -14   5       44.66       54.21     12.19 o 
   3 -14   5       44.92       33.61     14.89 o 
   4 -14   5       19.37       23.79     10.57 o 
   5 -14   5       97.18      116.18     15.09 o 
   6 -14   5       28.24       13.58     10.01 o 
   7 -14   5       28.34       36.12     12.04 o 
   8 -14   5       12.07       12.16     11.00 o 
   9 -14   5        8.52       14.75     12.24 o 
  10 -14   5        7.87       25.12     11.50 o 
  11 -14   5        7.74       11.16     18.18 o 
  12 -14   5       25.09       21.97      9.18 o 
  -2 -13   5       21.26       20.84     15.82 o 
  -1 -13   5      115.44       98.08     15.97 o 
   0 -13   5       51.93       61.98     12.45 o 
   1 -13   5        0.16       15.01      8.94 o 
   2 -13   5       38.77       32.52     10.16 o 
   3 -13   5      107.12       95.01     11.77 o 
   4 -13   5        8.33       18.04     11.09 o 
   5 -13   5       37.05       36.92     12.13 o 
   6 -13   5        9.45        8.51      9.77 o 
   7 -13   5        2.62        3.79     10.29 o 
   8 -13   5      145.82      149.32     16.10 o 
   9 -13   5        5.81       13.46     17.26 o 
  10 -13   5        3.23        4.35      9.87 o 
  11 -13   5        5.86       18.39     13.01 o 
  12 -13   5        2.49        9.06      9.88 o 
  -4 -12   5       18.71       26.48      9.50 o 
  -3 -12   5       92.96       78.65     11.80 o 
  -2 -12   5       82.32       60.52     23.09 o 
  -1 -12   5       72.99       67.79     23.08 o 
   0 -12   5       18.95       18.49      9.23 o 
   1 -12   5       95.91      131.36     15.03 o 
   2 -12   5        5.38       14.57     10.57 o 
   3 -12   5       47.57       33.03     16.25 o 
   4 -12   5        5.03        5.33     10.18 o 
   5 -12   5        8.78        7.23     11.84 o 
   6 -12   5        8.54        2.60     10.19 o 
   7 -12   5       50.60       45.41     12.05 o 
   8 -12   5        1.44       21.02     11.59 o 
   9 -12   5        3.79        6.39     13.07 o 
  10 -12   5      132.76      146.57     18.11 o 
  11 -12   5       29.67       22.69     10.49 o 
  12 -12   5        1.75       10.13     17.23 o 
  13 -12   5        8.23        6.41      8.64 o 
  -5 -11   5       45.55       45.19     10.40 o 
  -4 -11   5        4.92       21.28     10.65 o 
  -3 -11   5        3.48        8.36     10.31 o 
  -2 -11   5      263.42      262.77     13.68 o 
  -1 -11   5      189.07      202.59     28.62 o 
   0 -11   5       91.56       92.90     13.47 o 
   1 -11   5        0.20        0.74     10.34 o 
   2 -11   5        0.98        2.27     14.32 o 
   3 -11   5        0.41        1.11     10.29 o 
   4 -11   5       40.28       35.48     10.45 o 
   5 -11   5      112.92      117.13     15.77 o 
   6 -11   5      108.60      118.49     14.81 o 
   7 -11   5       34.02       49.67     21.19 o 
   8 -11   5       42.51       12.44     21.53 o 
   9 -11   5       26.90       26.01     10.27 o 
  10 -11   5        0.78       -1.77      9.16 o 
  11 -11   5        3.10        4.15      9.65 o 
  12 -11   5        0.01        3.26      9.65 o 
  13 -11   5        0.30       13.18     12.69 o 
  -6 -10   5       16.16       28.21     19.07 o 
  -5 -10   5        0.16        0.40     14.30 o 
  -4 -10   5      156.36      177.74     17.15 o 
  -3 -10   5      191.81      184.36     14.81 o 
  -2 -10   5        0.35       -4.97     13.68 o 
  -1 -10   5        1.83        7.34     10.40 o 
   0 -10   5      182.21      178.65     15.12 o 
   1 -10   5      368.87      336.23     15.17 o 
   2 -10   5       34.51       33.71     13.97 o 
   3 -10   5       23.30       20.77     13.58 o 
   4 -10   5        3.80       15.49     11.45 o 
   5 -10   5       17.97       17.16     11.13 o 
   6 -10   5       77.02       83.27     22.18 o 
   7 -10   5       46.08       39.33     13.98 o 
   8 -10   5       13.87       21.92     11.11 o 
   9 -10   5        0.44       13.17     10.79 o 
  10 -10   5       15.95       23.08      9.72 o 
  11 -10   5       47.42       43.56     15.52 o 
  12 -10   5       37.09       51.05     11.54 o 
  13 -10   5       49.98       59.08     17.26 o 
  14 -10   5        0.88       17.55     14.64 o 
  -7  -9   5       31.48       47.84     17.78 o 
  -6  -9   5       36.74       38.48     20.45 o 
  -5  -9   5        0.73        7.97     10.37 o 
  -4  -9   5      107.62      132.61     14.71 o 
  -3  -9   5      318.09      341.59     17.15 o 
  -2  -9   5     1360.28     1443.68     29.52 o 
  -1  -9   5      542.95      547.70     22.69 o 
   0  -9   5       59.99       68.89     17.83 o 
   1  -9   5        7.05       15.78     11.39 o 
   2  -9   5        9.41       -1.66     13.41 o 
   3  -9   5      619.50      619.96     20.89 o 
   4  -9   5      174.95      156.16     16.08 o 
   5  -9   5       62.64       58.55     14.88 o 
   6  -9   5       15.12       29.06     12.50 o 
   7  -9   5      629.77      638.06     29.86 o 
   8  -9   5      258.64      248.28     31.47 o 
   9  -9   5       49.07       34.00     13.32 o 
  10  -9   5       28.63       27.38     13.96 o 
  11  -9   5       13.90        9.83     11.78 o 
  12  -9   5      152.33      158.88     14.89 o 
  13  -9   5       16.11       11.73     11.02 o 
  14  -9   5       12.05       36.80     14.74 o 
  -8  -8   5       70.09      105.97     50.02 o 
  -7  -8   5       84.44       73.42     14.49 o 
  -6  -8   5       54.85       73.40     14.68 o 
  -5  -8   5        0.78       -8.07      9.47 o 
  -4  -8   5      398.07      398.60     17.77 o 
  -3  -8   5       87.79       90.03     13.78 o 
  -2  -8   5      928.71      915.72     48.00 o 
  -1  -8   5       31.75       26.48      9.71 o 
   0  -8   5      301.22      302.54     13.91 o 
   1  -8   5      717.97      790.84     22.29 o 
   2  -8   5        0.00       10.03     17.18 o 
   3  -8   5       24.08       28.04     10.27 o 
   4  -8   5      187.66      199.03     15.24 o 
   5  -8   5      234.25      216.76     19.99 o 
   6  -8   5        0.62       14.54      6.44 o 
   7  -8   5      721.56      748.56     33.81 o 
   8  -8   5       22.07        0.78     10.14 o 
   9  -8   5       82.21       55.81     17.74 o 
  10  -8   5      382.64      411.24     28.71 o 
  11  -8   5      534.35      509.33     18.03 o 
  12  -8   5       19.59       25.68     10.23 o 
  13  -8   5       73.28       76.92     12.27 o 
  14  -8   5        1.03       -2.50     10.48 o 
  -9  -7   5        2.00       13.65     10.85 o 
  -8  -7   5        6.40        2.92     10.13 o 
  -7  -7   5        0.09        5.15     11.58 o 
  -6  -7   5        0.64       19.58      9.45 o 
  -5  -7   5      473.10      471.92     17.42 o 
  -4  -7   5      150.74      163.17     13.29 o 
  -3  -7   5       76.95       68.87     10.15 o 
  -2  -7   5        4.23       18.76      9.45 o 
  -1  -7   5     1479.94     1554.18    134.92 o 
   0  -7   5      329.99      291.96     12.63 o 
   1  -7   5       97.56       98.57     19.51 o 
   2  -7   5      156.73      151.08     17.06 o 
   3  -7   5      346.73      379.67     21.54 o 
   4  -7   5      169.40      191.29     11.96 o 
   5  -7   5        7.46       10.52     10.80 o 
   6  -7   5     1444.49     1591.27     46.29 o 
   7  -7   5     1308.85     1313.91     34.80 o 
   8  -7   5      146.97      158.14     50.36 o 
   9  -7   5      356.78      334.41     27.64 o 
  10  -7   5      103.58      125.33     15.82 o 
  11  -7   5       88.21      100.78     14.85 o 
  12  -7   5      351.75      333.10     17.60 o 
  13  -7   5      238.63      302.20     27.34 o 
  14  -7   5       39.71       60.34     31.46 o 
 -10  -6   5        4.44       12.72     17.58 o 
  -9  -6   5       24.75       41.52     15.09 o 
  -8  -6   5       34.10       33.60     31.97 o 
  -7  -6   5      301.82      318.59     15.98 o 
  -6  -6   5       36.12       26.09     17.93 o 
  -5  -6   5      515.52      532.98     32.60 o 
  -4  -6   5      110.73       97.65     13.55 o 
  -3  -6   5      101.08      107.88      5.30 o 
  -2  -6   5      346.22      353.12     23.38 o 
  -1  -6   5     1381.83     1439.91     37.60 o 
   0  -6   5      521.99      507.69     16.43 o 
   1  -6   5     2504.29     2496.05     63.65 o 
   2  -6   5      246.79      249.87     12.91 o 
   3  -6   5        5.18        9.07      5.11 o 
   4  -6   5      173.81      156.28     10.38 o 
   5  -6   5     1226.20     1259.04     27.57 o 
   6  -6   5      590.85      651.68     20.62 o 
   7  -6   5      162.28      170.64     22.51 o 
   8  -6   5       21.96       30.93     17.69 o 
   9  -6   5     1823.85     1900.90     45.81 o 
  10  -6   5      540.74      503.30     46.50 o 
  11  -6   5        9.80       18.84     11.33 o 
  12  -6   5        2.90        9.94     14.40 o 
  13  -6   5        8.54       14.17     11.73 o 
  14  -6   5       14.28       19.68     24.19 o 
 -11  -5   5       21.97       23.01     22.48 o 
 -10  -5   5        4.83       20.48      9.62 o 
  -9  -5   5        0.54        0.93     10.44 o 
  -8  -5   5       49.29       63.55     15.35 o 
  -7  -5   5        0.62       -1.88      9.75 o 
  -6  -5   5      543.84      545.16     20.28 o 
  -5  -5   5       88.16      112.66     14.24 o 
  -4  -5   5       27.75       17.69      5.48 o 
  -3  -5   5        9.26        8.63      3.34 o 
  -2  -5   5      470.46      445.21     18.16 o 
  -1  -5   5     1098.60     1104.39     16.76 o 
   0  -5   5       14.13       32.30      4.85 o 
   1  -5   5      148.73      131.47      5.62 o 
   2  -5   5        8.28       18.54      4.97 o 
   3  -5   5      929.12      912.21     34.04 o 
   4  -5   5       64.50       64.41      6.87 o 
   5  -5   5      140.10      151.59     18.90 o 
   6  -5   5      174.48      173.93     13.95 o 
   7  -5   5     1316.56     1287.30     36.88 o 
   8  -5   5      817.21      802.18     27.79 o 
   9  -5   5      256.78      276.01     18.00 o 
  10  -5   5        9.06        1.00     10.39 o 
  11  -5   5       51.73       57.02     10.55 o 
  12  -5   5       65.72       86.46     21.94 o 
  13  -5   5      237.95      241.13     16.99 o 
  14  -5   5       79.39      103.63     19.40 o 
 -11  -4   5      258.14      322.38     20.42 o 
 -10  -4   5        1.65       15.36     10.73 o 
  -9  -4   5        2.20        1.48     10.82 o 
  -8  -4   5        3.81       11.55     25.79 o 
  -7  -4   5       76.12       86.20     17.00 o 
  -6  -4   5      152.39      174.35     15.07 o 
  -5  -4   5        1.68       19.23      9.72 o 
  -4  -4   5      197.01      208.22     11.84 o 
  -3  -4   5      551.19      614.78     16.31 o 
  -2  -4   5     2502.09     2959.65     27.85 o 
  -1  -4   5     5942.87     6465.43     85.42 o 
   0  -4   5       81.56       81.23      6.29 o 
   2  -4   5      240.95      235.94      5.56 o 
   3  -4   5       43.22       49.39      6.00 o 
   4  -4   5       15.60        9.56      4.67 o 
   5  -4   5     1006.81      992.81     33.14 o 
   6  -4   5      549.42      487.14     18.65 o 
   7  -4   5      100.44       93.20     12.66 o 
   8  -4   5       77.86       64.23     12.45 o 
   9  -4   5      354.08      342.27     31.39 o 
  10  -4   5       77.85       75.27     19.15 o 
  11  -4   5        0.00        7.31     11.40 o 
  12  -4   5       16.96        8.23     10.95 o 
  13  -4   5       18.09       18.48     11.38 o 
 -12  -3   5       98.35      127.91     19.99 o 
 -11  -3   5       21.12       39.39     18.13 o 
 -10  -3   5       10.13       12.12     18.56 o 
  -9  -3   5       95.98       76.59     10.70 o 
  -8  -3   5        2.49        3.01     10.11 o 
  -7  -3   5      896.20      901.86     34.55 o 
  -6  -3   5       90.90       78.89     12.87 o 
  -5  -3   5      511.52      507.24     16.80 o 
  -4  -3   5       72.94       64.75      3.60 o 
  -3  -3   5      328.50      395.76      8.60 o 
  -2  -3   5       13.02       12.22      3.72 o 
  -1  -3   5      327.53      312.30      4.92 o 
   0  -3   5      401.55      399.95      6.37 o 
   1  -3   5     1212.76     1302.68     20.40 o 
   2  -3   5        0.29        2.67      4.19 o 
   3  -3   5     1044.82     1039.09     18.88 o 
   4  -3   5      598.03      510.62     11.48 o 
   5  -3   5      443.66      437.94     13.67 o 
   6  -3   5      497.33      554.17     20.79 o 
   7  -3   5      224.18      191.62     17.39 o 
   8  -3   5      100.59      132.42     17.84 o 
   9  -3   5       11.93        2.01     10.95 o 
  10  -3   5       80.42       58.66     16.69 o 
  11  -3   5        8.51        4.74     10.65 o 
  12  -3   5        4.65       13.19     14.41 o 
  13  -3   5        2.69        9.50     12.79 o 
 -12  -2   5        2.45        4.23      9.71 o 
 -11  -2   5       54.71       57.12     18.57 o 
 -10  -2   5       35.21       47.84     19.33 o 
  -9  -2   5        0.30       17.10     12.00 o 
  -8  -2   5        0.86        3.12      8.83 o 
  -7  -2   5      193.14      219.03     13.49 o 
  -6  -2   5      287.72      257.81      8.68 o 
  -5  -2   5       92.28       68.64      4.34 o 
  -4  -2   5        0.07        1.08      1.81 o 
  -3  -2   5    12997.93    14976.25     37.44 o 
  -2  -2   5       20.37       16.23      3.25 o 
  -1  -2   5      368.74      320.44     16.78 o 
   0  -2   5      441.47      447.71      5.56 o 
   1  -2   5       70.68       59.47      4.52 o 
   2  -2   5        0.00        0.18      4.63 o 
   3  -2   5      196.00      156.14      5.48 o 
   4  -2   5       41.51       39.79      7.26 o 
   5  -2   5      326.71      331.95     14.45 o 
   6  -2   5       10.04        7.49     10.62 o 
   7  -2   5        0.01        9.02     15.74 o 
   8  -2   5        0.75        9.94     14.80 o 
   9  -2   5        0.11        5.19     11.24 o 
  10  -2   5       12.70       10.31      6.74 o 
  11  -2   5       28.61       29.21      8.89 o 
  12  -2   5       11.38       15.03     12.54 o 
  13  -2   5        7.69        9.17     13.08 o 
 -13  -1   5        2.06       -3.34     12.79 o 
 -12  -1   5        4.18        3.38      8.87 o 
 -11  -1   5       33.43       22.00     10.68 o 
 -10  -1   5      356.40      378.07     15.60 o 
  -9  -1   5       32.81       19.96      9.95 o 
  -8  -1   5      589.33      586.36     13.66 o 
  -7  -1   5      711.79      700.86     19.37 o 
  -6  -1   5      105.78      106.48      6.08 o 
  -5  -1   5      142.68      144.49      4.38 o 
  -4  -1   5      392.49      386.70      5.56 o 
  -3  -1   5      239.85      262.05      4.21 o 
  -2  -1   5        3.26        0.74      1.64 o 
  -1  -1   5      294.66      300.99      6.09 o 
   0  -1   5     1191.57     1224.33     11.80 o 
   1  -1   5        0.71        3.01      2.78 o 
   2  -1   5      233.38      202.31      5.48 o 
   3  -1   5      116.30      112.35      6.00 o 
   4  -1   5        2.54        3.68      6.45 o 
   5  -1   5       10.94        8.98      7.67 o 
   6  -1   5      238.15      260.45     18.36 o 
   7  -1   5       69.05       68.79     11.77 o 
   8  -1   5      327.35      315.29     17.31 o 
   9  -1   5       33.46       22.18      8.88 o 
  10  -1   5       68.83       72.33     12.33 o 
  11  -1   5        4.16       15.41     11.57 o 
  12  -1   5       19.32       12.69     11.71 o 
 -13   0   5        3.64       15.95      7.43 o 
 -12   0   5      243.40      227.22     19.70 o 
 -11   0   5       38.55       22.49     10.76 o 
 -10   0   5      105.23      109.03     14.66 o 
  -9   0   5      368.66      386.02     16.95 o 
  -8   0   5      301.38      292.05     12.46 o 
  -7   0   5      109.87      114.22      6.62 o 
  -6   0   5        1.87        1.67      2.74 o 
  -5   0   5       12.42       12.26      2.84 o 
  -4   0   5        3.20        6.95      2.30 o 
  -3   0   5     2032.13     2250.49     18.68 o 
  -2   0   5      212.27      174.69      3.19 o 
  -1   0   5       20.28       13.59      2.67 o 
   0   0   5      907.51      943.66     15.92 o 
   1   0   5     1509.19     1585.96     10.81 o 
   2   0   5      475.57      486.88      7.65 o 
   3   0   5       33.93       40.42      5.60 o 
   4   0   5        3.94        5.03      6.27 o 
   5   0   5      126.41      123.87      8.87 o 
   6   0   5        6.60        9.13      7.13 o 
   7   0   5      526.97      553.08     22.33 o 
   8   0   5       55.70       28.37     10.19 o 
   9   0   5        0.38       16.41     13.07 o 
  10   0   5       53.15       71.02      8.22 o 
  11   0   5        1.02        5.76     11.14 o 
  12   0   5        7.21        2.70     10.66 o 
 -13   1   5        0.23        5.50      7.29 o 
 -12   1   5       14.26       10.94      8.09 o 
 -11   1   5       42.69       28.63      9.31 o 
 -10   1   5       92.94       87.19     14.23 o 
  -9   1   5      735.12      796.35     18.50 o 
  -8   1   5       88.84       83.19     13.19 o 
  -7   1   5        3.85        8.46      3.77 o 
  -6   1   5       65.94       60.60      5.76 o 
  -5   1   5      632.39      623.84      8.97 o 
  -4   1   5       90.62       85.81      4.80 o 
  -3   1   5      243.68      265.23      4.34 o 
  -2   1   5      122.15      140.89      4.08 o 
  -1   1   5     1064.08     1080.49      8.72 o 
   0   1   5      882.48      881.33      7.25 o 
   1   1   5     1290.94     1304.43     10.52 o 
   2   1   5       93.13      102.16      4.52 o 
   3   1   5        4.78        6.23      8.13 o 
   4   1   5      819.88      877.90     21.85 o 
   5   1   5      225.32      257.26     11.31 o 
   6   1   5       82.24       80.68     12.41 o 
   7   1   5        2.11       -0.44      8.79 o 
   8   1   5      106.94      108.67     10.33 o 
   9   1   5       37.59       56.01      8.58 o 
  10   1   5        5.07       13.79     20.07 o 
  11   1   5       15.67        8.81     11.70 o 
 -14   2   5        6.88       22.88      8.31 o 
 -13   2   5       10.02       20.11     12.55 o 
 -12   2   5        6.57        9.20      6.87 o 
 -11   2   5       19.75       32.04     17.87 o 
 -10   2   5        2.47       -1.28      8.33 o 
  -9   2   5      255.69      247.71     15.85 o 
  -8   2   5      743.81      781.05     33.07 o 
  -7   2   5       81.36       96.54     23.05 o 
  -6   2   5        1.80        3.62      3.18 o 
  -5   2   5      195.47      188.32      4.73 o 
  -4   2   5       87.94       79.52      3.53 o 
  -3   2   5    10133.36    11607.03     82.75 o 
  -2   2   5      266.49      256.49      5.88 o 
  -1   2   5     1199.26     1271.63     11.72 o 
   0   2   5        2.83        1.03      3.23 o 
   1   2   5      662.35      629.67      9.01 o 
   2   2   5      232.58      259.12     11.95 o 
   3   2   5        0.12        3.30      5.70 o 
   4   2   5      724.42      745.40     15.73 o 
   5   2   5       84.51       80.18      9.40 o 
   6   2   5       19.18       37.83      9.78 o 
   7   2   5       62.21       60.93      8.17 o 
   8   2   5      132.57      117.89      7.92 o 
   9   2   5        0.04        9.99     11.81 o 
  10   2   5       10.13        7.18      6.91 o 
  11   2   5        9.28        0.11      9.11 o 
 -14   3   5        3.59        7.16      4.96 o 
 -13   3   5        6.68        2.99      8.11 o 
 -12   3   5        4.09       21.81      8.80 o 
 -11   3   5       68.25       49.65     18.67 o 
 -10   3   5      235.15      252.55     11.90 o 
  -9   3   5     1722.37     1874.08     35.35 o 
  -8   3   5      304.65      356.10     30.22 o 
  -7   3   5      235.65      228.81     11.35 o 
  -6   3   5       26.41       12.55      6.42 o 
  -5   3   5       20.54       14.36      3.23 o 
  -4   3   5      154.85      144.83      5.25 o 
  -3   3   5       10.82        5.51      3.96 o 
  -2   3   5      305.40      375.39      5.14 o 
  -1   3   5      207.68      213.84      4.47 o 
   0   3   5      814.46      767.92     11.30 o 
   1   3   5     1396.52     1401.29     16.87 o 
   2   3   5      281.75      292.24      9.48 o 
   3   3   5      248.76      216.09      8.52 o 
   4   3   5       90.89       88.02      8.91 o 
   5   3   5       48.34       51.38      9.02 o 
   6   3   5       26.34       17.99      7.03 o 
   7   3   5      311.81      291.31     10.46 o 
   8   3   5       53.69       65.87     17.70 o 
   9   3   5        2.51        3.70     10.36 o 
  10   3   5       19.30       16.05     11.61 o 
 -14   4   5       37.41       27.80     11.88 o 
 -13   4   5        0.12       12.45      8.68 o 
 -12   4   5      156.48      215.41     32.32 o 
 -11   4   5      246.90      254.64     16.80 o 
 -10   4   5      127.33      142.59     15.59 o 
  -9   4   5      148.09      154.23     14.22 o 
  -8   4   5      208.92      190.80     11.04 o 
  -7   4   5      165.07      155.48      7.55 o 
  -6   4   5       82.73       88.21      6.27 o 
  -5   4   5       59.80       79.15      2.93 o 
  -4   4   5      231.41      194.36     12.05 o 
  -3   4   5      189.22      176.52     20.43 o 
  -2   4   5       91.68       74.85      4.49 o 
  -1   4   5     3450.38     3617.10    108.38 o 
   0   4   5       37.60       28.23      6.59 o 
   1   4   5       49.00       49.68      5.70 o 
   2   4   5       11.33       17.25      7.84 o 
   3   4   5       50.76       54.35      9.08 o 
   4   4   5       48.50       47.26     15.42 o 
   5   4   5      316.53      285.13     10.22 o 
   6   4   5       36.94       30.76      6.22 o 
   7   4   5       58.02       42.08     28.00 o 
   8   4   5       14.98       19.01     15.88 o 
   9   4   5       32.74       17.91     12.64 o 
 -14   5   5       34.95       33.21     11.31 o 
 -13   5   5      163.77      117.55     20.22 o 
 -12   5   5        1.10        4.19      5.44 o 
 -11   5   5       78.70      122.31     29.34 o 
 -10   5   5        3.30        5.45      5.92 o 
  -9   5   5     1134.55     1218.10     29.44 o 
  -8   5   5      217.28      198.55      8.99 o 
  -7   5   5      210.90      200.43      6.65 o 
  -6   5   5       56.92       71.58      4.54 o 
  -5   5   5      215.25      273.14     18.98 o 
  -4   5   5      743.89      765.09     79.72 o 
  -3   5   5       48.27       62.31     23.32 o 
  -2   5   5     1354.36     1453.68     25.36 o 
  -1   5   5      380.81      397.63     11.01 o 
   0   5   5      759.72      798.19     16.73 o 
   1   5   5       24.81       16.81      5.96 o 
   2   5   5      691.81      728.64     25.10 o 
   3   5   5       65.37       63.84     12.35 o 
   4   5   5        1.49        0.64      4.75 o 
   5   5   5       40.99       40.55      8.55 o 
   6   5   5        0.44       -1.56      4.05 o 
   7   5   5       83.67       64.71     16.29 o 
   8   5   5       16.64       14.78     11.84 o 
 -14   6   5        2.54       -5.92     14.14 o 
 -13   6   5       21.45       16.09      5.49 o 
 -12   6   5      442.46      479.56     28.96 o 
 -11   6   5        4.04       -2.21     13.34 o 
 -10   6   5      312.06      275.46     88.31 o 
  -9   6   5       35.94       27.60     10.68 o 
  -8   6   5       99.95       90.67      8.08 o 
  -7   6   5        0.01        2.28      5.91 o 
  -6   6   5        6.52       15.55     14.19 o 
  -5   6   5      128.31      166.17     18.20 o 
  -4   6   5      128.84      145.81     25.37 o 
  -3   6   5      609.50      684.33     59.42 o 
  -2   6   5      465.30      489.64      8.44 o 
  -1   6   5      198.44      207.74     19.78 o 
   0   6   5       97.93      112.10      6.39 o 
   1   6   5      111.07      123.74     11.64 o 
   2   6   5      136.18      124.51     17.03 o 
   3   6   5       11.73       11.41      6.81 o 
   4   6   5       66.70       58.18     12.85 o 
   5   6   5      104.31       90.10     10.88 o 
   6   6   5      112.45       75.32     40.66 o 
   7   6   5       47.92       39.88     14.00 o 
   8   6   5       18.34       21.94     14.15 o 
 -14   7   5        0.01       -6.41     12.71 o 
 -13   7   5       30.00       86.20     24.10 o 
 -12   7   5      113.44       88.69     50.64 o 
 -11   7   5       56.49       39.93     10.37 o 
 -10   7   5       26.54       21.56     13.69 o 
  -9   7   5       58.86       69.66     23.60 o 
  -8   7   5       16.31        2.23     16.61 o 
  -7   7   5      463.85      455.30     28.11 o 
  -6   7   5      203.83      190.11     24.64 o 
  -3   7   5      257.29      300.07     27.46 o 
  -2   7   5      743.35      758.80     17.87 o 
  -1   7   5     3580.42     3969.68     76.99 o 
   0   7   5      740.03      768.90     20.78 o 
   1   7   5        4.97        6.54      4.06 o 
   2   7   5        0.96        4.68      6.45 o 
   3   7   5       48.74       25.65      6.15 o 
   4   7   5      295.05      291.21     22.79 o 
   5   7   5      124.17      138.99     23.65 o 
   6   7   5       15.41       15.56      6.10 o 
   7   7   5       17.94        4.45      8.66 o 
 -14   8   5       13.60       -0.52     16.84 o 
 -13   8   5       14.70        6.44     12.71 o 
 -12   8   5        0.56       10.43     12.26 o 
 -11   8   5      127.20      119.81     48.69 o 
 -10   8   5      198.50      169.79     65.53 o 
  -9   8   5        1.16       19.17     21.42 o 
  -8   8   5       29.12       18.27     15.08 o 
  -7   8   5      438.08      454.60     25.95 o 
  -6   8   5      219.08      200.09     24.29 o 
  -3   8   5     1241.91     1251.19     36.57 o 
  -2   8   5      117.46      116.97     18.09 o 
  -1   8   5      401.93      381.79     23.43 o 
   0   8   5       12.85       14.06      7.06 o 
   1   8   5      158.50      162.57     12.83 o 
   2   8   5        7.77        7.37      5.80 o 
   3   8   5       20.00       14.70      7.42 o 
   4   8   5        4.75       -0.58      9.66 o 
   5   8   5        2.54        8.72      9.09 o 
   6   8   5        6.06        5.73     18.39 o 
 -13   9   5        0.70        9.51      8.81 o 
 -12   9   5        1.44       -1.29     15.06 o 
 -11   9   5       39.47       54.82     16.70 o 
 -10   9   5       53.31       56.32     17.12 o 
  -9   9   5       21.84       11.63     14.49 o 
  -8   9   5       14.11       11.74     14.19 o 
  -7   9   5       79.98       89.84     21.61 o 
  -5   9   5        1.72       34.88     21.19 o 
  -4   9   5       70.95       67.39     20.83 o 
  -3   9   5      442.30      466.72     26.85 o 
  -2   9   5      198.47      183.09      7.14 o 
  -1   9   5      254.06      302.26     26.54 o 
   0   9   5       71.84       65.16     13.25 o 
   1   9   5       30.13       24.03      7.43 o 
   2   9   5       19.61       22.19      8.49 o 
   3   9   5        1.17       -0.67      6.33 o 
   4   9   5       76.17       90.97     26.89 o 
 -13  10   5        0.67        2.44      7.28 o 
 -12  10   5        3.66      -14.61     14.96 o 
 -11  10   5       49.86       60.93     24.19 o 
 -10  10   5        6.31        6.01     15.55 o 
  -9  10   5       12.41        6.13     14.42 o 
  -8  10   5        1.21       -3.90     15.01 o 
  -7  10   5      226.79      223.88     21.33 o 
  -5  10   5       61.14       31.85     15.67 o 
  -4  10   5        6.68       -7.33     15.03 o 
  -3  10   5       89.69       83.05     22.08 o 
  -2  10   5      344.65      405.56     27.46 o 
  -1  10   5      106.98      100.10     22.95 o 
   0  10   5       60.68       29.64     16.35 o 
   1  10   5        0.49       -0.78     17.71 o 
   2  10   5        2.88       16.72     26.35 o 
   3  10   5        7.07        4.18     19.12 o 
 -11  11   5       94.57       76.57     34.34 o 
 -10  11   5       10.60       25.27     14.59 o 
  -9  11   5       47.22       50.31     20.48 o 
  -8  11   5       16.29       20.72     14.00 o 
  -7  11   5       13.50       48.10     20.39 o 
  -5  11   5        0.12       27.27     21.75 o 
  -4  11   5       73.74       78.61     21.33 o 
  -3  11   5       37.29       18.13     16.18 o 
  -2  11   5        0.25      -11.91     15.43 o 
  -1  11   5       31.53       45.42     17.26 o 
   0  11   5        0.00       21.19     17.12 o 
   1  11   5       27.45       58.23     25.91 o 
 -11  12   5        1.87       24.57     14.49 o 
 -10  12   5        1.34       12.35     13.74 o 
  -9  12   5        0.55       21.63     14.26 o 
  -8  12   5       24.68       16.25     14.68 o 
  -6  12   5        4.65       16.93     14.40 o 
  -5  12   5        4.77       -7.66     14.68 o 
  -4  12   5       14.96       17.97     15.74 o 
  -3  12   5       55.06       78.33     16.79 o 
  -2  12   5      112.66      148.86     24.71 o 
  -1  12   5       21.80       24.22     17.05 o 
   0  12   5       35.09       62.48     24.47 o 
  -9  13   5       64.12       59.33     20.36 o 
  -8  13   5        4.43        9.18     13.97 o 
  -6  13   5       22.39        0.28     14.35 o 
  -5  13   5        8.58       -5.26     15.55 o 
  -4  13   5        1.55       10.85     16.07 o 
  -3  13   5        0.38       17.45     23.60 o 
   6 -16   6        3.45       -1.30      8.22 o 
   7 -16   6        6.79       30.67     14.55 o 
   1 -15   6        0.68       14.08      9.91 o 
   2 -15   6        0.87       11.00      9.11 o 
   3 -15   6       14.59       12.58      8.51 o 
   4 -15   6        4.66       11.11      8.62 o 
   5 -15   6        6.03        6.46      8.98 o 
   6 -15   6        8.73       23.88     10.65 o 
   7 -15   6        4.83        5.09     10.17 o 
   8 -15   6       27.33        7.60      9.36 o 
   9 -15   6       33.67       26.38     13.97 o 
  10 -15   6        8.62       11.67      8.29 o 
  -1 -14   6       24.64       30.25     10.85 o 
   0 -14   6        1.69        5.31      8.47 o 
   1 -14   6        1.23       16.37      9.97 o 
   2 -14   6      108.65      145.93     26.74 o 
   3 -14   6        4.02        4.62      8.66 o 
   4 -14   6       93.53       84.91     13.31 o 
   5 -14   6       45.05       31.53     29.22 o 
   6 -14   6       49.99       37.70      9.50 o 
   7 -14   6        0.98        9.21      9.32 o 
   8 -14   6      104.21       86.42     15.15 o 
   9 -14   6       52.11       41.41     12.20 o 
  10 -14   6       79.96       40.22     18.27 o 
  11 -14   6        0.28       12.72     11.20 o 
  -2 -13   6       18.71       19.84     17.63 o 
  -1 -13   6      136.15      154.10     14.84 o 
   0 -13   6       68.00       87.54     13.44 o 
   1 -13   6        1.93        1.92     20.87 o 
   2 -13   6       11.86       17.66     11.70 o 
   3 -13   6        6.04       -0.35      9.15 o 
   4 -13   6        5.54        7.63     10.49 o 
   5 -13   6       33.48       25.78     12.85 o 
   6 -13   6       36.99       12.52      9.37 o 
   7 -13   6      169.27      194.79     15.30 o 
   8 -13   6       56.02       53.59     15.90 o 
   9 -13   6       40.28       31.36     31.40 o 
  10 -13   6        5.25        8.92      8.61 o 
  11 -13   6       29.45       17.08     10.01 o 
  12 -13   6        0.09        6.23      6.27 o 
  -4 -12   6        2.10       11.01      9.43 o 
  -3 -12   6       12.59       15.28     10.65 o 
  -2 -12   6        4.83        5.29      9.75 o 
  -1 -12   6      120.26      118.10     14.80 o 
   0 -12   6      134.62      142.76     14.87 o 
   1 -12   6      172.03      188.63     16.17 o 
   2 -12   6       63.37       91.99     16.29 o 
   3 -12   6       40.20       50.73     22.22 o 
   4 -12   6       27.97       19.08      9.39 o 
   5 -12   6      245.94      247.41     18.78 o 
   6 -12   6       31.20       33.84     14.52 o 
   7 -12   6        5.19       10.50     10.58 o 
   8 -12   6      150.00      158.78     21.78 o 
   9 -12   6       85.60       86.35     16.86 o 
  10 -12   6        0.29        0.54      7.12 o 
  11 -12   6        1.07        7.41      9.38 o 
  12 -12   6      121.71      128.11     27.49 o 
  13 -12   6       45.45       24.11     11.14 o 
  -5 -11   6        3.57       27.17     11.35 o 
  -4 -11   6        6.82        5.49      9.04 o 
  -3 -11   6        4.71       15.91     11.48 o 
  -2 -11   6        1.49        5.21      9.82 o 
  -1 -11   6      233.00      230.26     15.55 o 
   0 -11   6      598.41      667.92     19.28 o 
   1 -11   6       56.72       54.97     22.14 o 
   2 -11   6      275.14      277.43     16.61 o 
   3 -11   6      249.15      226.03     37.73 o 
   4 -11   6       45.28       43.53     13.82 o 
   5 -11   6        1.08       18.69     25.34 o 
   6 -11   6        6.80        1.78     10.06 o 
   7 -11   6       17.08       20.99      7.80 o 
   8 -11   6       67.93       51.30     14.05 o 
   9 -11   6       20.28       24.22     11.00 o 
  10 -11   6       31.38       21.34     13.15 o 
  11 -11   6       10.91       18.70     12.17 o 
  12 -11   6       14.22       12.90     10.40 o 
  13 -11   6       46.87       63.01     13.41 o 
  -6 -10   6        9.83        9.76     12.34 o 
  -5 -10   6       16.09       18.87     12.80 o 
  -4 -10   6       34.83       37.52      9.92 o 
  -3 -10   6       48.17       35.05     10.45 o 
  -2 -10   6      200.99      162.16     19.33 o 
  -1 -10   6      465.44      442.60     20.50 o 
   0 -10   6        7.04        2.56     11.77 o 
   1 -10   6      129.21      118.30     13.60 o 
   2 -10   6      163.90      188.82     14.29 o 
   3 -10   6       19.02       13.63     10.37 o 
   4 -10   6      297.19      292.69     15.13 o 
   5 -10   6        0.87        5.46     10.61 o 
   6 -10   6        0.09       -2.45     12.65 o 
   7 -10   6      265.28      230.77     26.26 o 
   8 -10   6       40.45       60.72     17.36 o 
   9 -10   6      139.00      143.69     22.50 o 
  10 -10   6        9.68        9.16      9.76 o 
  11 -10   6        2.64       12.51     11.91 o 
  12 -10   6       89.23      100.92     15.69 o 
  13 -10   6        0.06       21.10     11.41 o 
  -7  -9   6       56.36       50.96     14.07 o 
  -6  -9   6        0.25       -1.97      9.25 o 
  -5  -9   6        5.50       10.20      9.40 o 
  -4  -9   6      114.99       87.25     22.04 o 
  -3  -9   6        0.04       15.43     11.01 o 
  -2  -9   6      231.33      227.12     14.85 o 
  -1  -9   6     2040.37     2072.00     31.45 o 
   0  -9   6      517.97      546.37     22.61 o 
   1  -9   6      185.58      209.42     15.09 o 
   2  -9   6      589.72      553.49     19.07 o 
   3  -9   6      258.91      247.82     14.21 o 
   4  -9   6      170.45      175.80     15.41 o 
   5  -9   6      485.23      482.20     23.25 o 
   6  -9   6      144.30      200.82     27.93 o 
   7  -9   6       57.39       38.66     19.77 o 
   8  -9   6      820.22      809.98     36.63 o 
   9  -9   6      152.85      162.57     25.14 o 
  10  -9   6        5.49        0.95     10.68 o 
  11  -9   6       47.71       41.70     12.47 o 
  12  -9   6       22.41       44.74     15.27 o 
  13  -9   6       45.14       48.06     15.45 o 
  14  -9   6        6.74       23.37     13.22 o 
  -8  -8   6        0.50        3.99      9.46 o 
  -7  -8   6        1.75       -1.69      9.01 o 
  -6  -8   6       73.06       77.76     13.34 o 
  -5  -8   6        3.74        5.63      9.71 o 
  -4  -8   6       35.02       26.94      9.95 o 
  -3  -8   6      955.34      942.52     19.12 o 
  -2  -8   6      257.57      245.42     14.58 o 
  -1  -8   6       83.82       84.32     12.19 o 
   0  -8   6      288.41      300.54     13.42 o 
   1  -8   6        0.03       10.26      8.20 o 
   2  -8   6        0.58        3.27      7.67 o 
   3  -8   6      122.45      138.10     11.48 o 
   4  -8   6      124.62      111.25     11.52 o 
   5  -8   6      159.31      120.46     20.82 o 
   6  -8   6       41.61       33.59     34.12 o 
   7  -8   6      228.45      218.10     62.34 o 
   8  -8   6        0.22       15.31     10.64 o 
   9  -8   6       10.47       -0.31     11.32 o 
  10  -8   6       15.94       12.75     11.10 o 
  11  -8   6       12.97        6.06     10.81 o 
  12  -8   6        1.59       27.64     21.84 o 
  13  -8   6       35.74       40.75     21.49 o 
  14  -8   6       14.75       15.17     13.43 o 
  -9  -7   6        1.95        0.38      9.66 o 
  -8  -7   6        0.00       -6.45      9.08 o 
  -7  -7   6        9.55        5.87     10.09 o 
  -6  -7   6        9.80       14.79     10.27 o 
  -5  -7   6       13.68       23.96     14.00 o 
  -4  -7   6      106.28      131.49     16.29 o 
  -3  -7   6      726.80      722.79     15.27 o 
  -2  -7   6        7.36       16.10      9.14 o 
  -1  -7   6      859.41      846.06     46.04 o 
   0  -7   6     1690.51     1690.54     64.84 o 
   1  -7   6      533.91      521.35     13.71 o 
   2  -7   6       84.85       94.26     11.79 o 
   3  -7   6        0.78       -7.36      7.36 o 
   4  -7   6      389.02      380.61     17.27 o 
   5  -7   6       84.42       95.10     17.10 o 
   6  -7   6       46.42       30.70     12.21 o 
   7  -7   6        0.95       -8.93     11.16 o 
   8  -7   6      837.25      913.02     47.53 o 
   9  -7   6      159.38      169.88     16.57 o 
  10  -7   6      142.54      104.88     12.95 o 
  12  -7   6      169.75      189.17     22.92 o 
  13  -7   6       30.48       56.62     15.18 o 
  14  -7   6        0.12        6.78     10.39 o 
 -10  -6   6      103.63      132.37     30.91 o 
  -9  -6   6        7.90       24.07     13.04 o 
  -8  -6   6       30.66       20.93     10.51 o 
  -7  -6   6       47.44       29.11     10.78 o 
  -6  -6   6       56.37       62.35     12.10 o 
  -5  -6   6      125.15      116.95     16.52 o 
  -4  -6   6      981.33      930.48     29.76 o 
  -3  -6   6      118.46      127.92      7.11 o 
  -2  -6   6      197.67      188.52      7.80 o 
  -1  -6   6      738.40      743.31     15.28 o 
   0  -6   6     2091.16     2120.99     34.29 o 
   1  -6   6      701.21      656.80     11.41 o 
   2  -6   6       23.03       12.75      5.00 o 
   3  -6   6       26.84       27.26      5.35 o 
   4  -6   6      169.09      178.43     19.91 o 
   5  -6   6     1027.16     1011.37     30.78 o 
   6  -6   6      279.10      283.41     17.03 o 
   7  -6   6      646.13      592.96     34.43 o 
   8  -6   6      137.72      126.67     17.67 o 
   9  -6   6       24.05       42.35     25.30 o 
  10  -6   6       17.04       40.68     16.37 o 
  11  -6   6      189.87      199.81     21.68 o 
  12  -6   6        0.04       15.73     10.30 o 
  13  -6   6        7.18       14.67     10.91 o 
 -10  -5   6        0.02       14.73      9.68 o 
  -9  -5   6       27.40       28.60     14.39 o 
  -8  -5   6      111.33      128.13     16.71 o 
  -7  -5   6      107.04       79.22     14.13 o 
  -6  -5   6       99.99      134.65     16.90 o 
  -5  -5   6        0.96       -5.70     11.41 o 
  -4  -5   6      138.43      138.60     10.49 o 
  -3  -5   6        0.01        8.03      3.70 o 
  -2  -5   6     1063.43     1098.47     13.79 o 
   0  -5   6      513.64      543.77     20.26 o 
   1  -5   6      115.37       92.19     19.60 o 
   2  -5   6      523.98      500.76     20.38 o 
   3  -5   6      180.91      186.84     12.18 o 
   4  -5   6      700.92      667.63     23.39 o 
   5  -5   6      411.54      403.20     15.57 o 
   6  -5   6      173.29      155.21     14.34 o 
   7  -5   6      437.27      470.58     20.54 o 
   8  -5   6       31.96       36.17     18.95 o 
   9  -5   6      137.76      108.58     23.37 o 
  10  -5   6       31.41       12.70     10.57 o 
  11  -5   6        0.76       14.07     10.92 o 
  12  -5   6      197.73      207.56     16.20 o 
  13  -5   6       21.41       49.73     13.85 o 
 -11  -4   6        0.58       18.85     11.65 o 
 -10  -4   6        3.69       18.93     18.91 o 
  -9  -4   6        7.75       21.82     10.37 o 
  -8  -4   6        4.59       12.83     12.43 o 
  -7  -4   6       96.90       91.17     15.73 o 
  -6  -4   6      153.39      154.05     15.91 o 
  -5  -4   6      433.26      399.27     10.78 o 
  -4  -4   6        2.33        9.14      3.20 o 
  -3  -4   6        0.97        7.00      3.13 o 
  -2  -4   6      581.87      574.48     11.22 o 
  -1  -4   6      793.43      801.11     14.66 o 
   0  -4   6     1845.17     1939.73     35.99 o 
   1  -4   6      805.66      822.58     13.16 o 
   2  -4   6      527.24      524.16     15.03 o 
   3  -4   6      958.11      929.02     23.87 o 
   4  -4   6      225.21      229.83      9.97 o 
   5  -4   6      771.62      724.37     22.24 o 
   6  -4   6        4.73       14.14     10.07 o 
   7  -4   6      185.27      170.60     17.35 o 
   8  -4   6      160.32      150.58     28.28 o 
   9  -4   6      286.54      241.16     17.03 o 
  10  -4   6       10.36        3.65     12.60 o 
  11  -4   6       40.40       48.27     14.65 o 
  12  -4   6        4.44       -2.12     10.91 o 
  13  -4   6      134.15      148.16     43.70 o 
 -12  -3   6        0.01       11.62     15.01 o 
 -11  -3   6        1.82       14.61      8.88 o 
 -10  -3   6       36.03       33.75     11.81 o 
  -9  -3   6        0.23       11.97     10.79 o 
  -8  -3   6        0.07        5.34     10.50 o 
  -7  -3   6      320.56      275.93     15.28 o 
  -6  -3   6      286.04      284.53     13.13 o 
  -5  -3   6        0.06        2.98      1.46 o 
  -4  -3   6      171.49      188.14      6.52 o 
  -3  -3   6      459.84      450.49      9.30 o 
  -2  -3   6       51.12       45.61      3.13 o 
  -1  -3   6     2193.07     2215.22     24.03 o 
   0  -3   6      591.74      594.34     10.04 o 
   1  -3   6     1314.77     1455.67     21.96 o 
   2  -3   6       37.16       30.38      5.63 o 
   3  -3   6      810.31      795.63     12.62 o 
   4  -3   6        0.06        2.31      3.84 o 
   5  -3   6        0.09       -1.30     10.13 o 
   6  -3   6      216.96      240.24     17.82 o 
   7  -3   6      168.56      168.33     28.84 o 
   8  -3   6      530.44      520.10     21.73 o 
   9  -3   6       43.96       44.11     11.68 o 
  10  -3   6      146.46      126.33     22.34 o 
  11  -3   6       47.00       29.45      7.64 o 
  12  -3   6       19.34       22.58      7.41 o 
  13  -3   6      119.51      170.23     17.26 o 
 -12  -2   6       13.56       10.85     11.79 o 
 -11  -2   6       12.64      -12.10     12.10 o 
 -10  -2   6       12.40        7.75     13.58 o 
  -9  -2   6       12.83        9.51     12.61 o 
  -8  -2   6      143.02      160.22     14.03 o 
  -7  -2   6       18.32       15.76      5.97 o 
  -6  -2   6       77.08       83.76      5.09 o 
  -5  -2   6      233.96      249.89      6.64 o 
  -4  -2   6      326.52      343.99      6.00 o 
  -3  -2   6      447.72      492.87      6.81 o 
  -2  -2   6      733.25      753.10      6.11 o 
  -1  -2   6      318.64      363.10     14.08 o 
   0  -2   6        0.40       -0.51      1.94 o 
   1  -2   6      409.75      412.04     11.97 o 
   2  -2   6       41.49       45.83      5.15 o 
   3  -2   6        0.00       -0.58      3.32 o 
   4  -2   6        6.15       -5.98      7.36 o 
   5  -2   6       53.42       55.48     15.89 o 
   6  -2   6       35.06       41.01     20.46 o 
   7  -2   6     1671.70     1710.23     57.94 o 
   8  -2   6       30.71       10.15      8.88 o 
   9  -2   6       95.65       90.94     11.60 o 
  10  -2   6       75.21       81.20     10.09 o 
  11  -2   6       11.09       17.50      6.31 o 
  12  -2   6       24.02       19.40     11.50 o 
 -13  -1   6       35.62       25.39      9.94 o 
 -12  -1   6       20.04       32.68     23.21 o 
 -11  -1   6       75.07       88.43     27.28 o 
 -10  -1   6        6.60       17.02     12.55 o 
  -9  -1   6      192.93      202.28     13.52 o 
  -8  -1   6      271.70      289.08     16.21 o 
  -7  -1   6        6.17        9.67      6.32 o 
  -6  -1   6      101.36      110.14      5.87 o 
  -5  -1   6        3.71        4.10      1.95 o 
  -4  -1   6      161.36      184.68      4.61 o 
  -3  -1   6      191.25      206.48      3.48 o 
  -2  -1   6      175.06      183.68      3.03 o 
  -1  -1   6       86.17       97.23      2.48 o 
   0  -1   6       71.24       68.46      3.29 o 
   1  -1   6      356.29      376.73      6.25 o 
   2  -1   6       28.27       21.23      2.88 o 
   3  -1   6      441.81      462.35      9.34 o 
   4  -1   6       29.42       19.68      8.06 o 
   5  -1   6        8.52       27.69      9.10 o 
   6  -1   6      228.25      257.09     16.22 o 
   7  -1   6       22.34       25.08      9.38 o 
   8  -1   6        0.07        4.48      8.03 o 
   9  -1   6       14.33       19.89     10.94 o 
  10  -1   6      168.39      147.04     17.01 o 
  11  -1   6        7.76       11.31     25.35 o 
  12  -1   6        1.39       18.11     13.11 o 
 -13   0   6       13.66        9.94      9.46 o 
 -12   0   6        1.08       -6.07      8.51 o 
 -11   0   6       13.85       19.75      9.69 o 
 -10   0   6      132.89      122.20     15.27 o 
  -9   0   6       34.01       10.18      9.25 o 
  -8   0   6       15.92       20.27     27.12 o 
  -7   0   6      227.16      223.57     12.48 o 
  -6   0   6       10.50        9.55      2.93 o 
  -5   0   6        5.87        4.52      2.15 o 
  -4   0   6        0.05        0.72      2.02 o 
  -3   0   6       17.35       19.40      2.30 o 
  -2   0   6      145.63      136.98      3.49 o 
  -1   0   6      687.65      655.85      6.45 o 
   0   0   6     1342.38     1386.41     11.14 o 
   1   0   6      630.86      607.30      9.26 o 
   2   0   6       18.78       21.30      4.64 o 
   3   0   6      165.08      170.36      9.14 o 
   4   0   6      189.96      180.93     12.75 o 
   5   0   6       37.62       39.32     10.35 o 
   6   0   6      165.63      174.53     11.76 o 
   7   0   6       42.09       35.59     10.56 o 
   8   0   6       89.15       95.39      9.28 o 
   9   0   6       15.43       19.15      6.53 o 
  10   0   6       52.91       37.37      8.89 o 
  11   0   6        0.52       10.71     14.22 o 
 -13   1   6       24.93       27.69     10.44 o 
 -12   1   6        7.68       17.19      8.62 o 
 -11   1   6       78.25       92.48     16.24 o 
 -10   1   6      138.88      132.58     12.85 o 
  -9   1   6      118.70      106.65     12.87 o 
  -8   1   6      121.80      137.95     11.72 o 
  -7   1   6       39.10       32.01     11.96 o 
  -6   1   6      106.22       88.54      5.58 o 
  -5   1   6       88.28       74.74      4.69 o 
  -4   1   6      115.24      127.75      5.47 o 
  -3   1   6      574.00      651.02      5.79 o 
  -2   1   6       14.91       26.29      3.74 o 
  -1   1   6      352.76      315.54      8.57 o 
   0   1   6     2586.09     2848.21     23.99 o 
   1   1   6     2943.74     3090.66     38.06 o 
   2   1   6       41.42       18.49      6.20 o 
   3   1   6       69.96       56.61     10.24 o 
   4   1   6      195.00      204.57     13.01 o 
   5   1   6      116.88      119.70     10.69 o 
   6   1   6      520.05      524.76     25.88 o 
   7   1   6      197.98      178.49     10.44 o 
   8   1   6      147.63      145.81     10.24 o 
   9   1   6       31.79       40.68      9.98 o 
  10   1   6        4.66       31.33     21.55 o 
  11   1   6        0.04       34.61     12.65 o 
 -14   2   6       64.98      107.50     23.53 o 
 -13   2   6       42.76       34.40     12.46 o 
 -12   2   6       28.54       25.12      9.98 o 
 -11   2   6       60.52       79.71     13.64 o 
 -10   2   6        5.36        3.28      6.59 o 
  -9   2   6       36.09       27.40      6.82 o 
  -8   2   6       47.78       41.76      9.59 o 
  -7   2   6        8.86        6.68      4.79 o 
  -6   2   6      233.05      196.06      7.12 o 
  -5   2   6       11.73       12.25      3.72 o 
  -4   2   6       44.17       36.33      3.94 o 
  -3   2   6      500.56      529.82      9.86 o 
  -2   2   6     1162.70     1274.13     12.35 o 
  -1   2   6     7104.03     8553.92    136.63 o 
   0   2   6       96.57      102.05      4.77 o 
   1   2   6        3.20        2.75      4.22 o 
   2   2   6        2.39        3.01      6.61 o 
   3   2   6       27.73       36.29      9.66 o 
   4   2   6      676.26      681.04     17.69 o 
   5   2   6       11.22       -0.16      7.09 o 
   6   2   6       16.29        8.56      7.42 o 
   7   2   6       57.81       47.32      9.08 o 
   8   2   6       21.11       17.94      8.56 o 
   9   2   6        2.09        0.56     11.23 o 
  10   2   6       22.80       22.37     12.83 o 
 -14   3   6       14.90       11.41      8.29 o 
 -13   3   6        5.45        3.68      8.29 o 
 -12   3   6       15.84       11.67     16.98 o 
 -11   3   6      429.74      428.01     12.83 o 
 -10   3   6      443.82      477.10     14.75 o 
  -9   3   6        0.06        5.59      5.98 o 
  -8   3   6      386.97      406.33     12.06 o 
  -7   3   6       41.43       46.86      5.91 o 
  -6   3   6        0.85        7.78      2.66 o 
  -5   3   6        4.37        7.78      2.84 o 
  -4   3   6      357.67      339.51      5.09 o 
  -3   3   6        3.87        2.59      1.62 o 
  -2   3   6      287.91      293.55      4.94 o 
  -1   3   6      607.74      623.67     12.71 o 
   0   3   6      693.76      718.49     21.41 o 
   1   3   6      283.81      305.23     12.82 o 
   2   3   6       58.97       45.50      8.34 o 
   3   3   6      237.23      244.34     11.34 o 
   4   3   6      487.52      495.42     15.87 o 
   5   3   6       28.80       13.83      8.37 o 
   6   3   6       28.46       39.84      8.16 o 
   7   3   6      221.45      210.51     10.36 o 
   8   3   6       13.31       18.44     14.59 o 
   9   3   6       37.28       32.32     11.43 o 
  10   3   6       24.23       11.27     13.60 o 
 -14   4   6       16.64       25.61     16.93 o 
 -13   4   6       93.89       83.76     17.40 o 
 -12   4   6      392.61      413.17     13.44 o 
 -11   4   6        4.33        6.09      3.96 o 
 -10   4   6      658.13      697.68     34.70 o 
  -9   4   6        7.76        8.57      5.69 o 
  -8   4   6      128.10      132.29      6.75 o 
  -7   4   6       41.65       41.93      6.09 o 
  -6   4   6        0.99        5.86      3.16 o 
  -5   4   6      170.04      156.09      3.39 o 
  -4   4   6      186.42      180.46     11.19 o 
  -3   4   6      106.17      131.27     14.00 o 
  -2   4   6      473.42      482.53     15.27 o 
  -1   4   6     1849.52     1873.13     26.37 o 
   0   4   6      427.66      386.00     11.62 o 
   1   4   6      317.05      316.43     10.76 o 
   2   4   6        9.75        6.21      6.44 o 
   3   4   6       46.91       49.43      8.43 o 
   4   4   6        2.52        3.50      6.50 o 
   5   4   6       27.15       40.64      7.76 o 
   6   4   6       37.49       29.04      7.82 o 
   7   4   6      116.40      109.43     22.72 o 
   8   4   6       64.18       47.49     13.67 o 
   9   4   6       11.04        4.46     18.18 o 
 -14   5   6      144.63      133.69     13.48 o 
 -13   5   6       18.55       22.76      9.35 o 
 -12   5   6      819.53      877.90     37.38 o 
 -11   5   6      236.92      176.95     63.39 o 
 -10   5   6       38.00       19.94     14.40 o 
  -9   5   6      602.30      669.06     31.00 o 
  -8   5   6       25.90       18.57      4.35 o 
  -7   5   6        3.74        4.18      5.08 o 
  -6   5   6       31.58       32.92     12.01 o 
  -5   5   6        5.24       13.81      9.97 o 
  -4   5   6      231.43      266.65     15.78 o 
  -3   5   6       25.46       26.76     10.90 o 
  -2   5   6      355.01      347.15      4.08 o 
  -1   5   6        1.25        2.21      3.30 o 
   0   5   6       72.76       68.58      6.76 o 
   1   5   6      455.48      467.51     18.42 o 
   2   5   6      779.61      801.63     18.97 o 
   3   5   6       51.56       61.03     11.43 o 
   4   5   6       17.16       19.82      5.67 o 
   5   5   6        1.55        4.90      6.02 o 
   6   5   6       24.60       13.29      7.25 o 
   7   5   6       10.06        5.86      7.28 o 
   8   5   6        8.81        6.32     11.46 o 
 -14   6   6       58.08       79.93     17.17 o 
 -13   6   6      188.68      228.65     20.65 o 
 -12   6   6        3.23       -6.15     14.96 o 
 -11   6   6      193.01      158.00     21.40 o 
 -10   6   6       70.54       81.01     37.23 o 
  -9   6   6       18.27       16.81      5.22 o 
  -8   6   6      186.09      175.96      5.55 o 
  -7   6   6      457.53      459.06     22.34 o 
  -6   6   6       68.54       80.19     22.52 o 
  -5   6   6      132.21      122.16     14.40 o 
  -4   6   6      663.05      696.51     23.98 o 
  -3   6   6        9.12        7.04     10.12 o 
  -2   6   6      175.09      157.86      5.82 o 
  -1   6   6      183.72      159.40      6.84 o 
   0   6   6      118.86      103.74      6.95 o 
   1   6   6     1093.95     1142.30     36.20 o 
   2   6   6      103.97      107.35     11.74 o 
   3   6   6        0.01        7.61      6.28 o 
   4   6   6       48.59       40.98     10.01 o 
   5   6   6       28.82       18.15      6.90 o 
   6   6   6        1.03        3.24      8.74 o 
   7   6   6       42.59       43.22     13.68 o 
 -14   7   6       63.42       81.76     17.71 o 
 -13   7   6       42.97       24.50     17.85 o 
 -12   7   6      201.46      217.42     20.32 o 
 -11   7   6       23.41       18.18     10.55 o 
 -10   7   6        2.38       17.59     11.53 o 
  -9   7   6      164.28      171.83     45.05 o 
  -8   7   6        3.76        1.24     14.09 o 
  -7   7   6       41.53       66.47     21.66 o 
  -6   7   6       39.65       31.73     23.32 o 
  -5   7   6      329.76      284.78     25.74 o 
  -4   7   6      104.67      113.09     17.72 o 
  -3   7   6     1025.41     1115.02     34.25 o 
  -2   7   6        0.54        7.73      3.42 o 
  -1   7   6      479.86      467.10     35.34 o 
   0   7   6      843.78      845.97     67.90 o 
   1   7   6       82.79       95.70     16.34 o 
   2   7   6       77.15       67.17     14.96 o 
   3   7   6       23.15       17.20      6.63 o 
   4   7   6        0.03        2.90      3.42 o 
   5   7   6        6.34        4.05      6.19 o 
   6   7   6       35.54       31.12     17.77 o 
 -13   8   6        0.03       -1.34     13.01 o 
 -12   8   6       50.54       45.89     26.35 o 
 -11   8   6       35.48       23.44     19.52 o 
 -10   8   6      115.26      119.39     35.63 o 
  -9   8   6       97.68       97.47     17.59 o 
  -8   8   6       12.96        9.14     12.82 o 
  -7   8   6        0.01       -3.19     14.44 o 
  -6   8   6       67.82       44.20     16.49 o 
  -5   8   6       29.58       12.17     15.74 o 
  -4   8   6       51.88       30.79     16.44 o 
  -3   8   6      242.36      247.96     18.16 o 
  -2   8   6      175.80      190.52     19.17 o 
  -1   8   6      104.14       93.62     44.37 o 
   0   8   6       47.95       46.68      8.10 o 
   1   8   6       49.05       57.95     31.12 o 
   2   8   6       22.71       14.77      6.02 o 
   3   8   6        0.00        7.92     12.26 o 
   4   8   6       13.31        8.87      6.60 o 
   5   8   6        7.45       -0.82      9.71 o 
 -13   9   6        2.17        6.37      6.32 o 
 -12   9   6        1.71        6.41      9.75 o 
 -11   9   6        1.92      -11.81     13.53 o 
 -10   9   6       12.84       13.39     13.34 o 
  -9   9   6       48.32       40.28     19.00 o 
  -8   9   6      235.32      227.15     20.95 o 
  -7   9   6        0.00      -13.13     13.53 o 
  -6   9   6       27.69       35.47     20.34 o 
  -5   9   6        3.86       14.80     15.81 o 
  -4   9   6        3.46       26.16     15.10 o 
  -3   9   6      195.20      223.46     26.02 o 
  -1   9   6      521.18      480.22     21.89 o 
   0   9   6        5.95       16.28     11.55 o 
   1   9   6        0.17       -0.54      4.62 o 
   2   9   6        0.01        5.75      6.41 o 
   3   9   6        1.68       -3.71     17.55 o 
   4   9   6        4.94        1.55     18.48 o 
 -12  10   6       23.84       23.53     12.71 o 
 -11  10   6        0.37       17.52     15.45 o 
 -10  10   6      107.77      101.75     25.77 o 
  -9  10   6        7.56       12.52     13.15 o 
  -8  10   6        4.45       13.62     19.33 o 
  -7  10   6        7.52       11.79     14.75 o 
  -6  10   6        0.91       24.00     15.53 o 
  -5  10   6       23.43       37.89     15.78 o 
  -1  10   6       19.32       27.67     16.98 o 
   0  10   6        8.71       31.19     17.36 o 
   1  10   6       24.17       42.04     16.93 o 
   2  10   6       18.63       15.88     19.61 o 
 -12  11   6       58.07       60.27     24.19 o 
 -11  11   6       64.28       59.73     22.15 o 
 -10  11   6       28.87       56.53     20.65 o 
  -9  11   6        0.10       17.69     14.28 o 
  -8  11   6       12.85       17.19     14.07 o 
  -7  11   6       24.97       25.88     15.01 o 
  -6  11   6        7.60       -4.37     14.56 o 
  -5  11   6        7.63      -11.79     15.71 o 
  -4  11   6       68.54       31.47     15.78 o 
  -1  11   6      188.78      154.83     19.45 o 
   0  11   6        0.95       24.17     15.74 o 
   1  11   6        1.04       17.43     16.79 o 
 -10  12   6       18.34       26.09     13.36 o 
  -9  12   6       25.95       25.34     18.93 o 
  -8  12   6       34.59       27.60     14.19 o 
  -7  12   6       25.10       35.98     14.96 o 
  -6  12   6       64.36       68.37     21.33 o 
  -5  12   6        1.46       -5.90     14.56 o 
  -2  12   6       48.84       21.77     17.26 o 
  -7  13   6        5.94        8.41     14.00 o 
  -6  13   6        1.14       -1.10     12.10 o 
  -5  13   6        0.01       -8.38     14.26 o 
   2 -15   7       43.08       42.29     10.49 o 
   3 -15   7        0.45        0.07      8.66 o 
   4 -15   7        0.12       12.52      9.82 o 
   5 -15   7       38.50       26.06      9.00 o 
   6 -15   7       18.12       29.06     10.26 o 
   7 -15   7       75.39      102.02     16.00 o 
   8 -15   7        4.76        0.34      9.27 o 
   9 -15   7        4.19        8.76      7.63 o 
  10 -15   7        7.49        2.68      5.99 o 
  -1 -14   7       43.26       31.46     10.67 o 
   0 -14   7        2.11       16.91     10.18 o 
   1 -14   7       14.49       10.24      8.67 o 
   2 -14   7       25.14       25.51     11.27 o 
   3 -14   7       29.32       20.80     10.10 o 
   4 -14   7        2.05       11.00      8.88 o 
   5 -14   7       59.47       57.23     12.49 o 
   6 -14   7        1.35       -2.71      9.05 o 
   7 -14   7       49.37       44.99     13.25 o 
   8 -14   7       38.17       32.48     11.94 o 
   9 -14   7       13.43        6.93      9.36 o 
  10 -14   7        0.14        3.87      6.48 o 
  11 -14   7        3.26        3.05      6.95 o 
  -2 -13   7        0.60       12.49     22.49 o 
  -1 -13   7        8.39       13.78      9.51 o 
   0 -13   7        3.94       11.65      8.73 o 
   1 -13   7       76.79       79.67     11.52 o 
   2 -13   7        5.61        0.99      9.07 o 
   3 -13   7        1.74        1.45      9.07 o 
   4 -13   7       52.00       54.09     18.52 o 
   5 -13   7        7.81       12.08     18.38 o 
   6 -13   7      111.56      118.65     15.55 o 
   7 -13   7       14.06       12.81      9.12 o 
   8 -13   7        0.02       -1.37      7.57 o 
   9 -13   7        0.72        4.60      6.40 o 
  10 -13   7        0.35       10.07      9.18 o 
  11 -13   7        3.81       10.43     10.44 o 
  12 -13   7        3.17        8.87      7.45 o 
  -4 -12   7        0.12       10.14      8.81 o 
  -3 -12   7       20.67       31.42     20.08 o 
  -2 -12   7        5.51       15.12     12.50 o 
  -1 -12   7      129.77      128.00     12.66 o 
   0 -12   7       24.57       14.95     10.01 o 
   1 -12   7      139.43       95.74     19.93 o 
   2 -12   7       68.33       58.81     12.81 o 
   3 -12   7       52.95       24.50      9.43 o 
   4 -12   7       73.15       72.86     12.57 o 
   5 -12   7        6.85        3.99      9.41 o 
   6 -12   7       52.55       60.81     13.05 o 
   7 -12   7       47.10       38.66     19.56 o 
   8 -12   7        6.28        9.33     12.74 o 
   9 -12   7       20.71       13.92      6.67 o 
  10 -12   7        0.19       11.88      9.13 o 
  11 -12   7       44.56       31.91      9.93 o 
  12 -12   7       32.60       20.94     13.97 o 
  -5 -11   7        3.30       29.32     13.61 o 
  -4 -11   7        0.57        4.34      9.14 o 
  -3 -11   7        6.02       15.50     13.11 o 
  -2 -11   7      212.34      218.60     16.21 o 
  -1 -11   7      198.66      203.96     18.74 o 
   0 -11   7       26.63       26.61     11.63 o 
   1 -11   7      476.58      504.14     27.70 o 
   2 -11   7      244.56      257.21     22.74 o 
   3 -11   7       71.70       52.10     10.69 o 
   4 -11   7      155.80      160.36     13.10 o 
   5 -11   7      253.81      255.57     15.07 o 
   6 -11   7      284.70      285.70     15.94 o 
   7 -11   7        1.55       17.16     10.28 o 
   8 -11   7      169.33      197.83     43.79 o 
   9 -11   7      177.21      174.44     21.78 o 
  10 -11   7      112.78      121.58     23.23 o 
  11 -11   7       21.90       16.26     10.05 o 
  12 -11   7       26.54       22.17     14.82 o 
  13 -11   7       11.32       16.87      9.49 o 
  -6 -10   7        2.01       -0.46      9.80 o 
  -5 -10   7        0.43       -7.16      9.20 o 
  -4 -10   7       27.13       21.68      9.05 o 
  -3 -10   7       39.81       23.93     10.12 o 
  -2 -10   7        0.13       24.10     11.13 o 
  -1 -10   7       16.98       17.21      9.77 o 
   0 -10   7     1458.96     1600.68     24.88 o 
   1 -10   7       69.74       52.19     12.80 o 
   2 -10   7      983.06      954.74     25.86 o 
   3 -10   7      338.66      283.35     15.78 o 
   4 -10   7       12.18       22.64     15.62 o 
   5 -10   7       43.71       45.85     12.79 o 
   6 -10   7      127.94      121.40     20.25 o 
   7 -10   7      166.23      143.08     25.02 o 
   8 -10   7        4.39       14.47      9.87 o 
   9 -10   7       15.06       15.22     29.76 o 
  10 -10   7       84.04       85.12     19.74 o 
  11 -10   7       31.17       49.93     23.30 o 
  12 -10   7       46.20       39.21     10.96 o 
  13 -10   7        0.04       -0.59      9.98 o 
  -7  -9   7        4.47        0.73     20.69 o 
  -6  -9   7        9.63        4.19      9.62 o 
  -5  -9   7      167.48      183.22     17.69 o 
  -4  -9   7        2.27        7.85      8.46 o 
  -3  -9   7      365.20      357.47     14.43 o 
  -2  -9   7       62.10       74.45     12.44 o 
  -1  -9   7      175.88      160.93     14.21 o 
   0  -9   7      432.72      427.06     35.22 o 
   1  -9   7     2266.51     2465.04     63.80 o 
   2  -9   7      185.28      166.80     13.61 o 
   3  -9   7      243.44      256.67     15.37 o 
   4  -9   7      676.59      644.19     53.18 o 
   5  -9   7       27.18       23.29      8.66 o 
   6  -9   7      307.67      280.96     18.45 o 
   7  -9   7        9.54       11.58      9.96 o 
   8  -9   7       59.44       52.73     31.75 o 
   9  -9   7      560.65      533.90     31.90 o 
  10  -9   7        4.24       11.96     16.68 o 
  11  -9   7       37.30       28.40     22.82 o 
  12  -9   7        7.78        4.34     10.64 o 
  13  -9   7       78.84       93.67     14.22 o 
  -8  -8   7       29.27       29.74     13.40 o 
  -7  -8   7        2.93       10.80      9.25 o 
  -6  -8   7       65.92       48.83     15.30 o 
  -5  -8   7      175.79      178.90     12.59 o 
  -4  -8   7      106.12      114.07     14.82 o 
  -3  -8   7      105.50       95.46      6.90 o 
  -2  -8   7      132.85      123.95     13.04 o 
  -1  -8   7       63.71       59.89     12.73 o 
   0  -8   7      291.53      304.99     14.38 o 
   1  -8   7      114.48      120.19     11.70 o 
   2  -8   7      329.29      313.88     14.00 o 
   3  -8   7      601.20      588.14     17.94 o 
   4  -8   7       82.26      124.22     12.51 o 
   5  -8   7       20.00       18.20     10.81 o 
   6  -8   7      599.16      643.45     40.80 o 
   7  -8   7      117.69      101.09     19.05 o 
   8  -8   7      378.84      355.67     19.52 o 
   9  -8   7        4.33       11.61     10.77 o 
  10  -8   7      159.30      182.17     20.90 o 
  11  -8   7       84.89       74.17     20.88 o 
  12  -8   7        6.13       16.65     11.72 o 
  13  -8   7        1.05        8.78     10.03 o 
  -9  -7   7       36.78       31.04      9.46 o 
  -8  -7   7        0.53       11.27      9.75 o 
  -7  -7   7      206.04      236.25     15.03 o 
  -6  -7   7        0.43       10.50     18.09 o 
  -5  -7   7       13.37       15.79     10.02 o 
  -4  -7   7        0.91        0.92      8.12 o 
  -3  -7   7      100.89       98.89      8.09 o 
  -2  -7   7      563.60      516.13     33.99 o 
  -1  -7   7      509.29      490.43     34.74 o 
   0  -7   7      456.96      403.65     14.69 o 
   1  -7   7      704.89      670.06     14.14 o 
   2  -7   7        4.14        5.45      4.77 o 
   3  -7   7      816.10      828.83     26.26 o 
   4  -7   7        5.92       16.02      8.27 o 
   5  -7   7      523.03      539.74     17.93 o 
   6  -7   7       95.16       91.82     20.77 o 
   7  -7   7      161.32      135.22     23.53 o 
   8  -7   7      506.84      484.03     23.35 o 
   9  -7   7        4.12        5.07     18.53 o 
  10  -7   7      257.42      236.66     17.81 o 
  11  -7   7        4.74        5.42     10.98 o 
  12  -7   7        9.69       27.96     12.20 o 
  13  -7   7        0.18       15.66     10.28 o 
 -10  -6   7      164.65      161.45     26.00 o 
  -9  -6   7       46.03       41.91     15.20 o 
  -8  -6   7        0.15        6.38     13.54 o 
  -7  -6   7        2.52       12.31      8.77 o 
  -6  -6   7       35.42       33.02     14.96 o 
  -5  -6   7      269.26      252.05     16.22 o 
  -4  -6   7      121.89      125.03      6.21 o 
  -3  -6   7      177.86      162.37      8.14 o 
  -2  -6   7      163.52      163.18      6.57 o 
  -1  -6   7     1653.39     1712.51     49.03 o 
   1  -6   7       69.09       56.30      5.46 o 
   2  -6   7       16.43       16.94      6.55 o 
   3  -6   7      338.25      306.96      8.67 o 
   4  -6   7        3.06        0.57     11.68 o 
   5  -6   7       37.19       36.37      9.31 o 
   6  -6   7       69.29       91.18     14.31 o 
   7  -6   7      298.03      283.99     16.76 o 
   8  -6   7      947.80      900.98     24.13 o 
   9  -6   7      149.57      160.03     17.58 o 
  10  -6   7      142.04      140.84     16.94 o 
  11  -6   7       87.63       85.54     16.37 o 
  12  -6   7        6.03       -1.77     14.63 o 
  13  -6   7       21.98        7.91     11.09 o 
 -10  -5   7        2.33        9.69      9.12 o 
  -9  -5   7        0.37        8.52      9.51 o 
  -8  -5   7        0.07        6.13      8.77 o 
  -7  -5   7       30.11       17.06      9.48 o 
  -6  -5   7      164.27      162.92     15.90 o 
  -5  -5   7      175.02      158.99      9.41 o 
  -4  -5   7      227.39      204.07      7.05 o 
  -3  -5   7       16.89       19.11      4.67 o 
  -2  -5   7      200.87      177.11      9.26 o 
  -1  -5   7      512.64      544.55     13.43 o 
   0  -5   7      319.78      304.26     10.06 o 
   1  -5   7      116.31      151.16     12.07 o 
   2  -5   7      365.63      345.60     20.18 o 
   3  -5   7       36.14       47.83      5.08 o 
   4  -5   7      226.21      248.97     13.39 o 
   5  -5   7       84.24       82.31     11.14 o 
   6  -5   7        1.47       11.86     10.29 o 
   7  -5   7      260.67      292.60     18.32 o 
   8  -5   7      976.58      947.96     53.49 o 
   9  -5   7       14.69        1.20     12.68 o 
  10  -5   7       46.62       48.85     21.68 o 
  11  -5   7       10.90       14.52     10.62 o 
  12  -5   7        0.33        3.11     28.54 o 
  13  -5   7        2.00        2.02     16.16 o 
 -11  -4   7       52.04       42.54     20.29 o 
 -10  -4   7        0.13       -5.89      9.45 o 
  -9  -4   7       21.40       44.99     19.66 o 
  -8  -4   7       39.40       35.02      9.71 o 
  -7  -4   7        0.78        1.58      9.47 o 
  -6  -4   7      230.63      231.26     28.58 o 
  -5  -4   7       12.81        9.75      4.47 o 
  -4  -4   7     1016.73     1069.88     17.35 o 
  -3  -4   7        7.30        7.05      4.02 o 
  -2  -4   7      714.23      692.69      9.31 o 
  -1  -4   7     2476.40     2764.28     34.46 o 
   0  -4   7       80.30       65.44      7.89 o 
   1  -4   7        5.33        5.24      2.52 o 
   2  -4   7     2102.88     2225.24     41.75 o 
   3  -4   7      448.75      493.33     13.20 o 
   4  -4   7       88.88       96.45      7.67 o 
   5  -4   7      571.37      568.80     18.94 o 
   6  -4   7       13.22       14.43     20.36 o 
   7  -4   7      105.91      125.37     19.50 o 
   8  -4   7      733.38      739.23     23.23 o 
   9  -4   7        0.03        3.05     11.61 o 
  10  -4   7       83.23       99.88     18.84 o 
  11  -4   7       32.32       38.66     15.01 o 
  12  -4   7       22.16       25.78      8.98 o 
  13  -4   7       37.44       40.19     21.68 o 
 -12  -3   7       31.07       45.93     27.37 o 
 -11  -3   7        0.58        6.37      8.95 o 
 -10  -3   7       43.23       62.96     12.75 o 
  -9  -3   7        2.20        4.49      8.31 o 
  -8  -3   7      317.01      322.30     15.25 o 
  -7  -3   7       24.14       22.97     11.93 o 
  -6  -3   7      114.28      135.60      8.25 o 
  -5  -3   7       43.96       45.74      7.65 o 
  -4  -3   7       19.76       19.39      4.64 o 
  -3  -3   7        8.08       19.33      3.78 o 
  -2  -3   7      301.74      321.27     11.52 o 
  -1  -3   7      455.55      513.78     14.55 o 
   0  -3   7       31.78       36.38      8.90 o 
   1  -3   7      379.34      391.51     15.14 o 
   3  -3   7      166.84      159.27      7.00 o 
   4  -3   7       82.75       68.48     10.90 o 
   5  -3   7       29.91       32.47      9.85 o 
   6  -3   7       60.54       51.70     13.78 o 
   7  -3   7      544.93      544.64     23.46 o 
   8  -3   7       39.15       47.25     13.29 o 
   9  -3   7        5.08       13.49     17.37 o 
  10  -3   7        0.46        7.10      8.49 o 
  11  -3   7       48.53       51.27     28.20 o 
  12  -3   7        1.09       13.44     17.57 o 
 -12  -2   7       54.05       40.21     12.01 o 
 -11  -2   7       55.05       54.21     21.64 o 
 -10  -2   7      281.30      231.08     14.85 o 
  -9  -2   7        4.36       29.51     12.89 o 
  -8  -2   7       96.34       89.88     13.26 o 
  -7  -2   7       14.77       15.50      4.52 o 
  -6  -2   7       10.22       11.63      3.49 o 
  -5  -2   7      270.97      278.55      6.15 o 
  -4  -2   7      126.05      125.84      4.15 o 
  -3  -2   7      655.98      702.88      8.14 o 
  -2  -2   7      337.10      380.23     11.77 o 
  -1  -2   7      137.73      135.77      6.65 o 
   0  -2   7      197.03      225.34      4.67 o 
   1  -2   7      377.89      409.99      8.91 o 
   2  -2   7      188.35      199.91      6.50 o 
   3  -2   7       17.46       16.06      4.60 o 
   4  -2   7      194.35      198.44     10.99 o 
   5  -2   7       48.11       39.72      9.33 o 
   6  -2   7      151.99      116.23     12.87 o 
   7  -2   7       26.68       44.57     12.65 o 
   8  -2   7      106.60      104.17     11.63 o 
   9  -2   7       62.94       82.04     12.90 o 
  10  -2   7       23.43       31.67     11.50 o 
  11  -2   7       17.42       24.45     12.95 o 
  12  -2   7       41.44       63.75     15.52 o 
 -12  -1   7      108.68      124.97     16.58 o 
 -11  -1   7       35.19       53.83     14.42 o 
 -10  -1   7        0.08       10.80      8.00 o 
  -9  -1   7      530.37      559.42     17.17 o 
  -8  -1   7        8.65       10.63      8.01 o 
  -7  -1   7      165.95      139.85      7.06 o 
  -6  -1   7       85.61       79.41      4.67 o 
  -5  -1   7       30.19       38.20      3.67 o 
  -4  -1   7     1576.93     1627.35     17.81 o 
  -3  -1   7      662.81      700.13      7.36 o 
  -2  -1   7        3.49        8.54      2.25 o 
  -1  -1   7       37.36       36.71      3.57 o 
   0  -1   7      752.68      741.92      8.82 o 
   1  -1   7      356.34      393.53      6.58 o 
   2  -1   7     2207.95     2422.99     51.51 o 
   3  -1   7      224.97      217.96      8.40 o 
   4  -1   7       72.03       76.37     10.19 o 
   5  -1   7       94.03       84.00     10.12 o 
   6  -1   7      407.64      392.43     16.38 o 
   7  -1   7      147.30      151.98     12.27 o 
   8  -1   7      109.91      114.90     12.08 o 
   9  -1   7       26.23       15.90      7.84 o 
  10  -1   7       45.26       33.10      9.83 o 
  11  -1   7       10.65       23.58     18.10 o 
 -13   0   7        0.60        5.78      7.48 o 
 -12   0   7       45.70       65.24     12.09 o 
 -11   0   7      135.93      136.66     11.93 o 
 -10   0   7       42.12       28.21      7.63 o 
  -9   0   7        4.86       -2.23      7.23 o 
  -8   0   7      342.10      324.62     13.71 o 
  -7   0   7       17.07       18.50      6.93 o 
  -6   0   7       52.54       42.26      5.74 o 
  -5   0   7      487.84      463.79      8.42 o 
  -4   0   7       72.39       73.83      5.42 o 
  -3   0   7      165.33      151.79      3.27 o 
  -2   0   7      384.39      401.85      5.81 o 
  -1   0   7     1964.04     2114.64     18.02 o 
   0   0   7       55.85       59.30      3.93 o 
   1   0   7      199.72      194.84      7.28 o 
   2   0   7        2.42        8.53      5.39 o 
   3   0   7      745.67      783.82     24.57 o 
   4   0   7       18.88       12.92      7.71 o 
   5   0   7      178.34      159.80     20.80 o 
   6   0   7      313.19      311.07     12.97 o 
   7   0   7        1.38        6.28      8.80 o 
   8   0   7        0.13        4.99      7.62 o 
   9   0   7      137.47      134.57     18.33 o 
  10   0   7        7.94       15.92     15.16 o 
  11   0   7       76.04      103.20     18.09 o 
 -13   1   7       44.90       38.73     11.81 o 
 -12   1   7       14.58       14.19     14.75 o 
 -11   1   7       21.30        4.51      9.79 o 
 -10   1   7        7.10        7.68     10.98 o 
  -9   1   7      604.19      586.42     27.53 o 
  -8   1   7       79.06       67.70     10.08 o 
  -7   1   7      655.07      646.32     14.69 o 
  -6   1   7       17.57       18.84      4.86 o 
  -5   1   7      209.99      204.95      7.71 o 
  -4   1   7     1645.38     1785.62     19.44 o 
  -3   1   7     1168.57     1119.56     12.77 o 
  -2   1   7       10.40        4.31      2.65 o 
  -1   1   7      504.43      531.07      7.55 o 
   0   1   7       69.47       67.59      4.41 o 
   1   1   7       33.22       24.51      3.83 o 
   2   1   7      547.68      502.65     12.57 o 
   3   1   7      393.12      382.90     12.44 o 
   4   1   7      534.97      520.89     14.93 o 
   5   1   7      701.49      701.49     23.86 o 
   6   1   7       18.76       24.23      8.32 o 
   7   1   7      124.44      101.66     16.12 o 
   8   1   7        8.69        3.57      9.65 o 
   9   1   7        4.73       13.80      6.07 o 
  10   1   7       36.26       29.65     12.36 o 
 -13   2   7        0.00       -1.42      8.39 o 
 -12   2   7       55.52       87.65     22.65 o 
 -11   2   7       34.96       37.51      9.93 o 
 -10   2   7      554.75      582.56     32.93 o 
  -9   2   7        0.01        4.44      6.48 o 
  -8   2   7       81.60       69.64     14.49 o 
  -7   2   7      333.99      312.31     10.16 o 
  -6   2   7      199.64      189.30      6.49 o 
  -5   2   7       45.12       67.74      4.16 o 
  -4   2   7      400.60      434.88      8.84 o 
  -3   2   7      100.35       96.64      3.65 o 
  -2   2   7       89.92       90.77      5.28 o 
  -1   2   7      776.96      734.63     11.00 o 
   0   2   7      271.56      324.15      7.41 o 
   1   2   7        7.32        7.07      4.27 o 
   2   2   7      510.26      520.67     14.53 o 
   3   2   7       90.43       75.53     10.27 o 
   4   2   7       32.66       45.00      7.74 o 
   5   2   7       16.47       15.73      8.18 o 
   6   2   7        7.47        8.76     11.42 o 
   7   2   7       11.07       13.96      8.78 o 
   8   2   7        0.22        8.22      8.97 o 
   9   2   7        8.05       -0.04     12.62 o 
  10   2   7       20.28       32.71     14.00 o 
 -13   3   7       30.80       28.49     10.71 o 
 -12   3   7        6.83       11.31     12.80 o 
 -11   3   7       74.79       78.06      9.06 o 
 -10   3   7       11.90       20.15      7.09 o 
  -9   3   7       49.33       46.84      7.49 o 
  -8   3   7      825.65      890.25     17.54 o 
  -7   3   7       84.32       85.32      7.82 o 
  -6   3   7       22.78       24.16      3.85 o 
  -5   3   7       36.75       30.92      4.39 o 
  -4   3   7       91.55       84.23      3.31 o 
  -3   3   7       68.06       72.00      3.21 o 
  -2   3   7      453.27      456.12      8.36 o 
  -1   3   7       52.43       51.64     17.62 o 
   0   3   7        0.17        5.32      4.53 o 
   1   3   7     1739.05     1870.76     17.56 o 
   2   3   7      693.40      722.53     17.45 o 
   3   3   7      114.96      136.57      9.84 o 
   4   3   7     1157.77     1213.95     18.96 o 
   5   3   7        6.18        8.65      7.77 o 
   6   3   7       74.23       67.59     11.99 o 
   7   3   7       11.40        4.85      5.71 o 
   8   3   7       20.37       17.16     14.07 o 
   9   3   7        8.58       13.49      9.24 o 
 -14   4   7        8.07       21.87     11.96 o 
 -13   4   7        0.02       11.25      6.42 o 
 -12   4   7        3.45       16.39      8.01 o 
 -11   4   7       84.60       75.98     15.50 o 
 -10   4   7     1576.33     1693.89     22.21 o 
  -9   4   7      162.67      186.56     19.81 o 
  -8   4   7        3.16        6.61      6.41 o 
  -7   4   7      102.59       97.50      5.11 o 
  -6   4   7       16.69       11.99      3.11 o 
  -5   4   7      544.76      572.16     17.49 o 
  -4   4   7      786.21      833.44     23.30 o 
  -3   4   7      681.41      661.63     32.01 o 
  -2   4   7      555.14      583.15     10.51 o 
  -1   4   7      163.63      178.59     14.33 o 
   0   4   7       71.17       67.26      5.86 o 
   1   4   7       11.69       -0.21      6.86 o 
   2   4   7      467.20      469.93     14.38 o 
   3   4   7        9.25        2.02      6.41 o 
   4   4   7        0.15       10.98      7.27 o 
   5   4   7       18.23       18.31      6.79 o 
   6   4   7        1.65        8.40      8.03 o 
   7   4   7        0.47       12.12      8.85 o 
   8   4   7       13.08       14.62      9.00 o 
 -14   5   7       49.29       32.27     12.42 o 
 -13   5   7       27.05       12.03      9.11 o 
 -12   5   7       20.70       23.09     15.55 o 
 -11   5   7        6.75        4.55      5.81 o 
 -10   5   7      452.81      497.26     15.45 o 
  -9   5   7       65.66       69.37      9.12 o 
  -8   5   7        0.04       -0.67      3.09 o 
  -7   5   7       95.69       96.83      3.28 o 
  -6   5   7       27.53       28.58     12.85 o 
  -5   5   7      158.58      162.82     15.01 o 
  -4   5   7       61.68       70.90     12.34 o 
  -3   5   7       43.17       56.91     14.74 o 
  -2   5   7      146.26      130.03      5.60 o 
  -1   5   7      456.35      422.75     10.63 o 
   0   5   7        8.32        9.14      4.39 o 
   1   5   7      748.63      782.49     17.16 o 
   2   5   7      152.03      144.83      9.20 o 
   3   5   7       21.16       22.78     12.21 o 
   4   5   7      288.37      267.72     20.22 o 
   5   5   7        8.28        3.47      5.80 o 
   6   5   7       14.31       18.46      6.54 o 
   7   5   7       41.56       50.47     15.75 o 
 -13   6   7       39.27       22.97     14.28 o 
 -12   6   7       24.07       38.59     16.32 o 
 -11   6   7       95.92       96.37     35.09 o 
 -10   6   7      205.58      234.10     25.25 o 
  -9   6   7        1.95      -10.10     11.53 o 
  -8   6   7      177.99      185.81     17.73 o 
  -7   6   7       25.47       43.33     18.11 o 
  -6   6   7      132.96      163.25     20.32 o 
  -5   6   7       78.74       53.71     10.34 o 
  -4   6   7       75.15       57.06     15.22 o 
  -3   6   7       26.35       20.19     11.94 o 
  -2   6   7     2263.72     2291.38     50.20 o 
  -1   6   7      617.43      610.00     16.99 o 
   0   6   7      106.71       84.51     13.84 o 
   1   6   7      402.87      387.03     15.17 o 
   2   6   7       26.49       23.97      6.94 o 
   3   6   7      287.13      258.95     19.43 o 
   4   6   7      191.23      150.18     24.93 o 
   5   6   7        1.42        0.35      5.88 o 
   6   6   7        2.46        8.45     17.76 o 
 -13   7   7       64.75       63.27     31.66 o 
 -12   7   7       85.44       64.52     27.27 o 
 -11   7   7      226.98      211.27     44.27 o 
 -10   7   7       10.90       17.73     15.10 o 
  -9   7   7      201.59      206.64     28.75 o 
  -8   7   7      541.43      521.58     21.94 o 
  -7   7   7       21.40       32.76     15.95 o 
  -6   7   7       15.83        9.09     14.23 o 
  -5   7   7       86.52       84.39     14.78 o 
  -4   7   7       42.00       42.82     14.87 o 
  -3   7   7      314.10      349.37     18.98 o 
  -2   7   7       90.34      101.62     17.62 o 
  -1   7   7       94.81      103.06     20.59 o 
   0   7   7       44.04       50.15     12.25 o 
   1   7   7      102.82       90.24     15.22 o 
   2   7   7      146.27      149.27     18.48 o 
   3   7   7        2.72        8.18      3.83 o 
   4   7   7        5.76        7.74      5.20 o 
   5   7   7       24.47       27.23     11.25 o 
 -13   8   7       57.15       36.05     20.81 o 
 -12   8   7        6.57       11.18     10.45 o 
 -11   8   7       11.66        8.81     11.98 o 
 -10   8   7        2.67        4.37     10.69 o 
  -9   8   7       63.82       75.25     15.34 o 
  -8   8   7       67.29       52.26     16.02 o 
  -7   8   7        3.64       13.34     18.46 o 
  -6   8   7        5.05       -2.91     13.18 o 
  -5   8   7        8.88       -6.81     14.16 o 
  -4   8   7       33.33       28.72     13.88 o 
  -3   8   7      199.24      196.86     22.71 o 
  -2   8   7      858.79      835.40     28.51 o 
  -1   8   7       66.53       39.24     15.24 o 
   0   8   7        9.79       21.86      9.69 o 
   1   8   7       21.12       19.05      8.37 o 
   2   8   7       14.78       14.14      7.61 o 
   3   8   7       46.47       25.64     12.33 o 
   4   8   7       29.82       15.60     18.25 o 
 -13   9   7       44.09       30.04     17.69 o 
 -12   9   7      125.98      110.20     44.74 o 
 -11   9   7       85.34       43.62     23.89 o 
 -10   9   7      180.65      135.80     51.41 o 
  -9   9   7        2.06        4.16     11.77 o 
  -8   9   7       28.74       15.69     18.27 o 
  -7   9   7        0.04       10.85     12.33 o 
  -6   9   7       28.43       43.43     18.37 o 
  -5   9   7       27.55       31.68     19.49 o 
  -4   9   7        1.65       15.08     15.31 o 
  -3   9   7        5.32       33.54     22.78 o 
  -2   9   7      152.33      185.97     16.74 o 
  -1   9   7       38.57       42.28     11.71 o 
   0   9   7       74.27       92.24     13.13 o 
   1   9   7       26.82       10.97      9.75 o 
   2   9   7        7.52       19.85     11.84 o 
 -12  10   7       19.86       30.74     15.76 o 
 -11  10   7        0.32       -2.68      7.89 o 
 -10  10   7       30.17       18.58     12.40 o 
  -9  10   7       20.52       16.04     13.76 o 
  -8  10   7        0.01        2.84     13.46 o 
  -7  10   7        0.78        4.09     13.79 o 
  -6  10   7        6.29       13.48     14.33 o 
  -5  10   7        3.58       10.76     15.62 o 
  -4  10   7       40.35       33.47     15.76 o 
  -3  10   7       82.53      100.24     22.22 o 
  -2  10   7       74.39       73.59     20.90 o 
  -1  10   7        4.58        4.96     16.79 o 
   0  10   7        1.89       13.13     16.11 o 
 -11  11   7        9.21       16.93     15.01 o 
 -10  11   7        0.34       24.43     13.69 o 
  -9  11   7        1.73       -3.83     14.23 o 
  -8  11   7       33.17       18.53     16.23 o 
  -7  11   7        0.02       20.81     14.28 o 
  -6  11   7       15.29       -2.63     15.48 o 
  -5  11   7        0.34       13.06     15.31 o 
  -4  11   7        1.51       -9.51     15.08 o 
  -3  11   7       32.02       64.24     22.05 o 
  -2  11   7       32.86        4.39     15.64 o 
  -9  12   7       31.45       26.89     14.14 o 
  -8  12   7        5.06       27.90     13.97 o 
  -7  12   7       36.27       30.77     19.28 o 
  -6  12   7        8.26       28.49     13.74 o 
  -5  12   7        0.00       10.52     13.48 o 
  -4  12   7        0.38       -4.79     13.79 o 
  -3  12   7        5.18       -1.13     13.86 o 
   2 -15   8        3.36        8.23      8.79 o 
   3 -15   8        2.57       19.96     12.03 o 
   4 -15   8        1.33        2.94      8.44 o 
   5 -15   8        5.48        3.94      8.25 o 
   6 -15   8      102.03      115.26     19.56 o 
   7 -15   8      156.76      161.02     15.40 o 
   8 -15   8        4.82        7.77      7.79 o 
   9 -15   8       33.28       12.44     12.96 o 
  -1 -14   8        0.02       12.67     10.97 o 
   0 -14   8        4.93       15.65      9.07 o 
   1 -14   8       20.29       43.02     11.37 o 
   2 -14   8       11.56        2.37      9.13 o 
   3 -14   8      175.43      138.08     29.77 o 
   4 -14   8      269.69      280.47     15.36 o 
   5 -14   8       15.06       18.81     23.86 o 
   6 -14   8       21.37        7.99     18.45 o 
   7 -14   8      150.15      157.10     17.74 o 
   8 -14   8      148.27      154.06     28.63 o 
   9 -14   8       24.68       15.70     17.86 o 
  10 -14   8        6.70       12.55      6.12 o 
  11 -14   8        0.11        0.30      9.66 o 
  -2 -13   8       30.01       32.84      8.98 o 
  -1 -13   8       24.25       46.03     25.13 o 
   0 -13   8        5.53        9.62      8.40 o 
   1 -13   8      146.16      156.59     15.14 o 
   2 -13   8      190.32      165.93     10.58 o 
   3 -13   8       25.58       25.54      8.74 o 
   4 -13   8      128.37      114.65     13.30 o 
   5 -13   8       43.50       34.81     11.95 o 
   6 -13   8       51.83       65.98     13.93 o 
   7 -13   8       18.08        8.64     11.44 o 
   8 -13   8        1.45        8.96      9.63 o 
   9 -13   8        0.00        0.83      7.61 o 
  10 -13   8       36.15       17.77     10.94 o 
  11 -13   8       18.47       19.73      9.76 o 
  -4 -12   8       12.80       33.96     13.83 o 
  -3 -12   8       15.62       17.75     12.62 o 
  -2 -12   8        0.21       21.38     10.34 o 
  -1 -12   8      129.61      122.11     12.75 o 
   0 -12   8       78.38       67.21     10.35 o 
   1 -12   8       58.63       47.33      9.83 o 
   2 -12   8       31.12       19.51     14.37 o 
   3 -12   8        7.29       12.07     18.40 o 
   4 -12   8       33.05       54.29     15.22 o 
   5 -12   8       19.65       36.93     12.24 o 
   6 -12   8       58.18       75.20     13.85 o 
   7 -12   8       26.39       27.73     24.32 o 
   8 -12   8        5.60       18.39      9.92 o 
   9 -12   8        0.15        6.02      9.66 o 
  10 -12   8       82.42       65.19     17.20 o 
  11 -12   8       47.11       23.29     13.43 o 
  12 -12   8       17.79       17.17     18.79 o 
  -5 -11   8      109.17       94.34     12.80 o 
  -4 -11   8        1.93        6.10     11.00 o 
  -3 -11   8        0.32        4.60      9.91 o 
  -2 -11   8      229.85      233.41     15.98 o 
  -1 -11   8       11.46       -0.65      7.85 o 
   0 -11   8       64.66       67.82     17.44 o 
   1 -11   8      295.95      296.90     16.46 o 
   2 -11   8       82.42       91.72     13.51 o 
   3 -11   8      304.30      316.87     20.06 o 
   4 -11   8      317.77      291.86     15.63 o 
   5 -11   8        6.56        2.94      9.61 o 
   6 -11   8        2.21        1.92      5.50 o 
   7 -11   8      104.33       82.60     15.17 o 
   8 -11   8       80.58       69.97     16.09 o 
   9 -11   8       13.46        7.29      9.25 o 
  10 -11   8        3.82        6.68      9.51 o 
  11 -11   8      233.51      219.48     19.53 o 
  12 -11   8        0.25       -7.84     10.27 o 
  -6 -10   8        1.19       10.37      9.30 o 
  -5 -10   8        0.99       -0.53      8.98 o 
  -4 -10   8        6.80        3.85     15.00 o 
  -3 -10   8        0.84        3.93      7.96 o 
  -2 -10   8       68.32       61.58      9.97 o 
  -1 -10   8       25.22       29.11     10.03 o 
   0 -10   8       52.09       60.09     15.67 o 
   1 -10   8       48.42       49.58      9.95 o 
   2 -10   8       45.97       44.87     11.14 o 
   3 -10   8       11.29        8.90      8.93 o 
   4 -10   8      347.02      360.16     16.67 o 
   5 -10   8       39.10       27.56     11.86 o 
   6 -10   8      225.21      196.96     58.32 o 
   7 -10   8      693.01      626.55     47.30 o 
   8 -10   8       59.63       53.95     22.36 o 
   9 -10   8       19.28        4.04     10.44 o 
  10 -10   8       70.00       72.71     18.21 o 
  11 -10   8        0.15       18.55     10.42 o 
  12 -10   8        8.78        3.08      9.96 o 
  13 -10   8       18.03       32.82     10.53 o 
  -7  -9   8       22.70       21.19      9.68 o 
  -6  -9   8       25.15       10.95      8.53 o 
  -5  -9   8        0.71       12.26     13.99 o 
  -4  -9   8       12.76       36.97     11.05 o 
  -3  -9   8       16.99       12.60      7.80 o 
  -2  -9   8        6.13       14.78     22.61 o 
  -1  -9   8        2.42        5.80      7.65 o 
   0  -9   8      477.05      466.04     15.62 o 
   1  -9   8       17.53       15.19      8.30 o 
   2  -9   8     1623.40     1739.71     37.91 o 
   3  -9   8      107.21      117.72     14.98 o 
   4  -9   8        4.30        2.56      9.33 o 
   5  -9   8      223.59      216.60     13.98 o 
   6  -9   8       58.72       49.77     13.46 o 
   7  -9   8      137.87      123.20     20.36 o 
   8  -9   8       90.52       79.96     16.67 o 
   9  -9   8       32.67       -1.13     16.82 o 
  10  -9   8       43.50       51.91     19.71 o 
  11  -9   8       26.90       17.99     13.97 o 
  12  -9   8       17.54       32.27     12.41 o 
  13  -9   8       19.08       11.25     10.51 o 
  -8  -8   8       56.27       86.83     17.25 o 
  -7  -8   8       23.31       21.22      8.58 o 
  -6  -8   8        6.29       10.87      8.53 o 
  -5  -8   8       52.94       36.26     10.28 o 
  -4  -8   8        0.00        0.81      7.62 o 
  -3  -8   8      175.41      186.91      8.86 o 
  -2  -8   8     1263.60     1291.14     21.68 o 
  -1  -8   8      170.45      185.17     10.47 o 
   0  -8   8        4.31       16.96     10.41 o 
   1  -8   8       54.88       49.34     11.42 o 
   2  -8   8      215.84      203.40     24.83 o 
   3  -8   8       70.13       79.73     13.68 o 
   4  -8   8       39.45       45.36     10.41 o 
   5  -8   8       14.52        5.53     14.29 o 
   6  -8   8       12.77        9.18      7.76 o 
   7  -8   8     1389.76     1351.99     26.80 o 
   8  -8   8        1.10       13.82     10.81 o 
   9  -8   8        4.13       -2.23      9.92 o 
  10  -8   8        7.69        9.57     11.23 o 
  11  -8   8        9.69        7.67     10.32 o 
  12  -8   8       11.74       28.34     11.13 o 
  13  -8   8      122.45      124.46     21.77 o 
  -9  -7   8        8.44        4.25     14.52 o 
  -8  -7   8        9.22       26.70     12.74 o 
  -7  -7   8        3.93        0.14      8.40 o 
  -6  -7   8        2.70        6.06      8.30 o 
  -5  -7   8       53.13       78.46     12.35 o 
  -4  -7   8      209.18      190.90      6.28 o 
  -3  -7   8       53.73       55.14      6.62 o 
  -2  -7   8       11.76       15.95      5.22 o 
  -1  -7   8        0.13        2.49      5.22 o 
   0  -7   8      285.35      261.35     27.99 o 
   1  -7   8      722.10      682.64     24.74 o 
   2  -7   8      401.65      376.88     13.32 o 
   3  -7   8      152.54      138.53      7.95 o 
   4  -7   8       73.81       65.87     14.96 o 
   5  -7   8        2.23       -8.32      8.32 o 
   6  -7   8      307.50      297.82     24.70 o 
   7  -7   8       23.93       27.55     12.55 o 
   8  -7   8       96.80       99.00     14.75 o 
   9  -7   8        1.35       13.37     10.95 o 
  10  -7   8      131.06      122.22     16.07 o 
  11  -7   8       24.68       32.14     19.10 o 
  12  -7   8        0.08       18.96     11.27 o 
  13  -7   8        3.54        5.63     10.31 o 
 -10  -6   8       10.79       23.56     21.42 o 
  -9  -6   8        1.15        7.31      8.86 o 
  -8  -6   8       41.83       41.31     14.94 o 
  -7  -6   8        2.85        8.49     10.80 o 
  -6  -6   8      130.29      150.06     15.52 o 
  -5  -6   8        0.09       -4.81      8.22 o 
  -4  -6   8      141.78      141.40      7.91 o 
  -3  -6   8      153.49      145.24      5.68 o 
  -2  -6   8       48.92       47.87      7.12 o 
  -1  -6   8       28.51       32.33      8.01 o 
   0  -6   8       82.45       82.05      8.19 o 
   1  -6   8      369.03      408.81     13.85 o 
   2  -6   8      235.18      161.50      7.02 o 
   3  -6   8       56.78       48.42      5.47 o 
   4  -6   8        4.62       -0.98      8.95 o 
   5  -6   8        2.78        5.85     17.67 o 
   6  -6   8       35.93       26.60     13.64 o 
   7  -6   8      110.68      112.01     13.91 o 
   8  -6   8       17.31       15.91     10.72 o 
   9  -6   8      151.13      151.28     22.82 o 
  10  -6   8       70.65       60.86     23.01 o 
  11  -6   8       66.52      102.54     17.19 o 
  12  -6   8       98.16      130.44     18.43 o 
  13  -6   8        8.73       18.91     10.51 o 
 -10  -5   8       16.16       40.00     11.49 o 
  -9  -5   8        7.94       13.75      8.58 o 
  -8  -5   8       61.97       53.57     11.93 o 
  -7  -5   8       19.73        5.10      9.18 o 
  -6  -5   8       24.86       12.07     10.57 o 
  -5  -5   8       42.42       38.81      5.92 o 
  -4  -5   8        6.28        2.99      4.36 o 
  -3  -5   8      116.90      120.23      7.12 o 
  -2  -5   8      141.18      141.00      4.27 o 
  -1  -5   8      109.79       94.81      3.67 o 
   0  -5   8       82.92       81.79      4.14 o 
   1  -5   8      504.72      496.92     13.55 o 
   2  -5   8      116.91      143.36     16.48 o 
   3  -5   8      300.28      272.84      9.94 o 
   4  -5   8       17.93       14.85      8.96 o 
   5  -5   8       11.43       13.93      9.47 o 
   6  -5   8      280.24      273.13     14.75 o 
   7  -5   8       80.44       89.10     14.28 o 
   8  -5   8       25.89       23.03     12.96 o 
   9  -5   8       73.94       57.21     15.35 o 
  10  -5   8      229.23      221.83     17.13 o 
  11  -5   8       34.43       36.48     17.42 o 
  12  -5   8        0.26       10.32     11.24 o 
 -11  -4   8        1.18        5.39      8.23 o 
 -10  -4   8       12.54       15.82      9.04 o 
  -9  -4   8        9.82       18.30      8.67 o 
  -8  -4   8      161.19      164.86     22.57 o 
  -7  -4   8      272.71      274.94     20.00 o 
  -6  -4   8       10.56        3.05      6.16 o 
  -5  -4   8       13.13        7.66      4.00 o 
  -4  -4   8      147.24      146.64     11.06 o 
  -3  -4   8        4.37        4.48      2.51 o 
  -2  -4   8      539.06      516.06     16.23 o 
  -1  -4   8        0.09       -3.05      9.14 o 
   0  -4   8      204.81      185.61     15.23 o 
   1  -4   8      126.34      131.50      6.56 o 
   2  -4   8      291.96      330.16     32.66 o 
   3  -4   8      179.71      185.88      7.20 o 
   4  -4   8       94.27      105.54     14.66 o 
   5  -4   8       56.86       51.24     13.76 o 
   6  -4   8      443.85      432.49     19.67 o 
   7  -4   8       78.59      122.17     23.68 o 
   8  -4   8      312.25      316.04     19.30 o 
   9  -4   8      405.17      412.17     20.43 o 
  10  -4   8        0.43       -2.97     11.44 o 
  11  -4   8        3.93       -3.87      7.71 o 
  12  -4   8       23.95       21.29      8.83 o 
 -11  -3   8        0.00       -5.04      9.92 o 
 -10  -3   8       35.53       37.18      9.65 o 
  -9  -3   8      412.04      427.84     16.91 o 
  -8  -3   8       84.98       91.23     12.10 o 
  -7  -3   8       38.49       35.07      9.12 o 
  -6  -3   8       42.10       30.24      6.69 o 
  -5  -3   8      143.70      131.47      5.81 o 
  -4  -3   8       34.92       33.37      4.71 o 
  -3  -3   8      295.74      324.24      8.05 o 
  -2  -3   8       78.74       57.87      9.72 o 
  -1  -3   8       55.29       56.23     16.75 o 
   0  -3   8       75.59       90.83     11.49 o 
   1  -3   8       14.72       17.56      2.25 o 
   2  -3   8     1250.19     1237.62     18.36 o 
   3  -3   8       52.25       27.64      5.01 o 
   4  -3   8       56.71       70.53     10.57 o 
   5  -3   8       43.37       34.90      9.75 o 
   6  -3   8       59.02       69.88     15.72 o 
   7  -3   8        2.84       17.41     10.97 o 
   8  -3   8      253.36      232.01     13.39 o 
   9  -3   8        0.05        8.62      9.50 o 
  10  -3   8        0.41       -0.92      7.99 o 
  11  -3   8        4.72       13.74     14.07 o 
  12  -3   8        0.99       12.84     10.04 o 
 -12  -2   8        9.86       10.64     14.07 o 
 -11  -2   8       45.86       29.96     16.37 o 
 -10  -2   8        0.04        7.14      7.89 o 
  -9  -2   8       74.27       78.98     15.78 o 
  -8  -2   8      739.34      697.77     16.93 o 
  -7  -2   8        1.94        5.29      4.48 o 
  -6  -2   8      113.45      119.23      5.89 o 
  -5  -2   8      102.37      110.59      5.41 o 
  -4  -2   8       26.93       16.30      2.92 o 
  -3  -2   8       24.41       30.26      5.71 o 
  -2  -2   8        0.72        6.79     10.15 o 
  -1  -2   8        2.97        4.16      7.31 o 
   0  -2   8      335.30      323.13      6.89 o 
   1  -2   8      173.63      179.67      6.18 o 
   2  -2   8      342.25      299.38      7.69 o 
   3  -2   8      339.82      300.98     10.78 o 
   4  -2   8      281.01      275.84     11.82 o 
   5  -2   8      376.01      370.60     15.62 o 
   6  -2   8       12.84       16.71      9.95 o 
   7  -2   8      263.91      241.25     13.76 o 
   8  -2   8       74.79       71.04     10.63 o 
   9  -2   8        7.45        7.07      8.61 o 
  10  -2   8        0.12       17.60      7.18 o 
  11  -2   8       16.23       14.92      7.21 o 
 -12  -1   8       32.25       23.57      9.28 o 
 -11  -1   8       21.54        9.15      7.53 o 
 -10  -1   8        0.07        0.03      7.37 o 
  -9  -1   8      163.25      179.76     13.25 o 
  -8  -1   8      119.72      123.88     10.32 o 
  -7  -1   8       80.48       75.81      9.74 o 
  -6  -1   8      303.54      278.86      8.99 o 
  -5  -1   8       30.61       28.66      4.02 o 
  -4  -1   8       81.16       72.15      6.29 o 
  -3  -1   8       95.28       94.31      8.07 o 
  -2  -1   8      369.37      374.76      4.91 o 
  -1  -1   8       44.24       46.65      2.92 o 
   0  -1   8       34.41       35.29      3.13 o 
   1  -1   8      177.91      174.57      5.45 o 
   2  -1   8      612.07      602.91      9.44 o 
   3  -1   8      360.25      393.76     21.23 o 
   4  -1   8       91.17       99.47     11.63 o 
   5  -1   8       94.80      103.77     11.28 o 
   6  -1   8       25.82       21.56     11.80 o 
   7  -1   8       61.09       58.73     10.10 o 
   8  -1   8      244.47      258.89     18.50 o 
   9  -1   8       69.48       61.30     10.04 o 
  10  -1   8        5.98        7.00      6.80 o 
  11  -1   8       17.34       26.40     11.19 o 
 -13   0   8        4.69        8.14      7.01 o 
 -12   0   8       95.43      110.56     12.77 o 
 -11   0   8        3.42       10.96      7.55 o 
 -10   0   8       23.11       17.50      8.36 o 
  -9   0   8     1181.49     1247.04     22.32 o 
  -8   0   8      231.87      202.85     11.19 o 
  -7   0   8       78.89       81.47     10.47 o 
  -6   0   8        1.42       11.38      2.94 o 
  -5   0   8        2.49        3.34      2.71 o 
  -4   0   8       99.89       84.92      3.86 o 
  -3   0   8      403.00      428.07      7.70 o 
  -2   0   8      634.22      646.42      9.11 o 
  -1   0   8      130.79      147.28      4.06 o 
   0   0   8      505.48      544.49      8.23 o 
   1   0   8      909.49      971.48     16.76 o 
   2   0   8      329.11      358.06     11.52 o 
   3   0   8        5.68        3.45      8.39 o 
   4   0   8       89.59       94.88     11.66 o 
   5   0   8      280.31      286.18     15.49 o 
   6   0   8      510.21      493.22     14.97 o 
   7   0   8       41.59       47.62      9.84 o 
   8   0   8        5.98       11.90      7.68 o 
   9   0   8       88.02       86.52     16.29 o 
  10   0   8        1.57        6.96     11.77 o 
 -13   1   8       24.81       14.71     16.16 o 
 -12   1   8       10.55       10.67      7.55 o 
 -11   1   8       60.37       69.52     10.29 o 
 -10   1   8       17.56       12.73     10.45 o 
  -9   1   8       94.35      107.82      9.34 o 
  -8   1   8      227.77      266.68     12.28 o 
  -7   1   8       27.15       18.33      4.88 o 
  -6   1   8     1079.99     1078.75     18.64 o 
  -5   1   8      375.02      328.72      9.18 o 
  -4   1   8       55.65       53.12      4.94 o 
  -3   1   8      149.34      173.36      7.74 o 
  -2   1   8      278.88      288.67      6.26 o 
  -1   1   8       81.99       71.54      3.96 o 
   0   1   8      134.86      125.76      5.22 o 
   1   1   8      355.51      414.26     12.47 o 
   2   1   8      798.52      853.51     27.05 o 
   3   1   8      111.08      103.88     10.17 o 
   4   1   8      335.63      311.44     13.45 o 
   5   1   8      249.62      198.77     12.20 o 
   6   1   8      150.77      153.36     13.61 o 
   7   1   8       22.08       19.43      9.47 o 
   8   1   8        3.14        7.78      6.77 o 
   9   1   8       17.08       29.52     12.22 o 
  10   1   8        9.05       -5.75     11.92 o 
 -13   2   8       27.09       25.14      9.84 o 
 -12   2   8       65.72       88.30     13.43 o 
 -11   2   8      107.10      108.91     14.96 o 
 -10   2   8       76.10       76.44      9.02 o 
  -9   2   8      451.95      486.05     12.91 o 
  -8   2   8     1088.72     1139.58     19.61 o 
  -7   2   8      516.45      533.60     13.67 o 
  -6   2   8      292.18      282.45      6.30 o 
  -5   2   8       44.32       51.89      5.30 o 
  -4   2   8       20.73       17.80      2.68 o 
  -3   2   8      117.84      133.19      6.03 o 
  -2   2   8       17.20       18.18      4.58 o 
  -1   2   8       72.51       65.48      9.13 o 
   0   2   8      941.83      977.08     16.65 o 
   1   2   8      657.92      651.18     29.99 o 
   2   2   8      139.34      140.68      9.60 o 
   3   2   8       26.19       27.34      9.51 o 
   4   2   8        1.17        1.32      9.24 o 
   5   2   8      286.17      286.85     11.57 o 
   6   2   8      255.52      269.29     12.33 o 
   7   2   8        0.99        0.70      6.66 o 
   8   2   8       23.65       21.09     10.12 o 
   9   2   8      138.79      146.86     17.26 o 
 -13   3   8       31.02       21.76      8.31 o 
 -12   3   8       82.78      107.33     17.64 o 
 -11   3   8        2.88        4.57      5.47 o 
 -10   3   8      947.82     1036.59     16.93 o 
  -9   3   8      813.54      907.00     19.92 o 
  -8   3   8      369.88      364.33      9.56 o 
  -7   3   8      107.49       99.01      5.92 o 
  -6   3   8        9.63       16.02      3.77 o 
  -5   3   8       92.89       98.20      5.34 o 
  -4   3   8       28.61       33.31      5.82 o 
  -3   3   8       46.34       36.68      4.02 o 
  -2   3   8      134.67      122.05      7.95 o 
  -1   3   8      304.75      285.16      9.66 o 
   0   3   8        3.37       12.67      5.56 o 
   1   3   8       13.98        7.75      6.56 o 
   2   3   8     1081.09     1140.46     23.08 o 
   3   3   8      770.98      766.62     15.40 o 
   4   3   8      504.21      538.02     13.62 o 
   5   3   8        3.82        7.44      8.48 o 
   6   3   8       11.33        9.25      8.14 o 
   7   3   8       14.52       16.71      6.24 o 
   8   3   8       13.31       10.03     10.54 o 
 -13   4   8       67.46       80.28     15.10 o 
 -12   4   8      113.80      155.18     18.25 o 
 -11   4   8      113.87      107.71      8.79 o 
 -10   4   8       63.42       54.10      7.45 o 
  -9   4   8      183.75      181.32     10.10 o 
  -8   4   8      141.25      128.72      9.03 o 
  -7   4   8      219.55      217.06     13.88 o 
  -6   4   8      337.93      305.14      8.14 o 
  -5   4   8      231.43      217.45     26.04 o 
  -4   4   8       69.96       87.06     13.26 o 
  -3   4   8        0.17        0.68      9.12 o 
  -2   4   8      152.86      131.77      5.12 o 
  -1   4   8      499.47      528.83     13.66 o 
   0   4   8      935.33      916.84     19.53 o 
   1   4   8      131.66      148.77     10.11 o 
   2   4   8      101.24       91.77     18.77 o 
   3   4   8       26.04       16.07      7.18 o 
   4   4   8      661.06      689.35     19.55 o 
   5   4   8      290.90      290.08     11.80 o 
   6   4   8        0.07       -0.45      5.73 o 
   7   4   8       16.94       22.21     11.56 o 
   8   4   8       17.74       17.86      8.35 o 
 -13   5   8       51.18       70.49     14.82 o 
 -12   5   8        0.04       10.22      9.25 o 
 -11   5   8       87.29       54.44     21.89 o 
 -10   5   8       22.74       23.30     13.79 o 
  -9   5   8      174.75      185.27     21.21 o 
  -8   5   8      494.68      456.08     17.62 o 
  -7   5   8        4.26        1.29      8.48 o 
  -6   5   8        0.51       10.26      6.49 o 
  -5   5   8       91.50       77.67      9.87 o 
  -4   5   8       82.04       83.25     14.47 o 
  -3   5   8       54.13       49.94     14.16 o 
  -2   5   8       24.99       31.99      5.55 o 
  -1   5   8      413.58      422.85     24.37 o 
   0   5   8      154.05      153.92     10.99 o 
   1   5   8      515.86      479.93     27.40 o 
   2   5   8      219.76      228.17     12.86 o 
   3   5   8      615.25      630.91     14.86 o 
   4   5   8       69.69       67.97     14.31 o 
   5   5   8        1.24        2.52      3.91 o 
   6   5   8        8.35        9.74      4.83 o 
   7   5   8        9.54       -6.38      8.98 o 
 -13   6   8       53.55       46.83     10.66 o 
 -12   6   8      150.25      117.72     46.95 o 
 -11   6   8       61.95       61.89     23.09 o 
 -10   6   8        1.39        7.33      7.38 o 
  -9   6   8      170.16      165.33     26.59 o 
  -8   6   8       16.85       31.83     11.74 o 
  -7   6   8       92.28       84.88     15.34 o 
  -6   6   8       35.74       26.69     16.61 o 
  -5   6   8       53.58       37.99     11.59 o 
  -4   6   8       50.63       40.38     13.62 o 
  -3   6   8        1.64       -5.16     10.09 o 
  -2   6   8       60.20       30.59     14.39 o 
  -1   6   8      171.67      141.97     10.56 o 
   0   6   8       14.97       12.40      6.27 o 
   1   6   8      111.79      103.14      9.12 o 
   2   6   8      435.08      415.01     16.03 o 
   3   6   8        0.71        6.08      4.14 o 
   4   6   8       16.82        7.90      4.86 o 
   5   6   8       14.96        9.34      4.63 o 
   6   6   8       14.26       13.14      7.23 o 
 -13   7   8       49.12       33.12     17.26 o 
 -12   7   8        0.27       -8.50     10.26 o 
 -11   7   8        0.01        3.57      8.46 o 
 -10   7   8      102.86       62.15     39.01 o 
  -9   7   8       29.43       27.29     12.59 o 
  -8   7   8      126.33      109.12     14.68 o 
  -7   7   8      100.03       84.55     15.64 o 
  -6   7   8      203.67      193.04     14.04 o 
  -5   7   8       50.98       58.14     27.62 o 
  -4   7   8        9.10        7.09      9.96 o 
  -3   7   8      103.62      113.14     17.52 o 
  -2   7   8      288.68      263.80     32.20 o 
  -1   7   8     1073.24     1104.50     22.54 o 
   0   7   8        0.08        5.17      7.21 o 
   1   7   8       26.38       23.02      8.65 o 
   2   7   8        0.02       11.88      5.41 o 
   3   7   8       12.88       19.40      6.41 o 
   4   7   8       25.19       13.54      6.26 o 
   5   7   8        0.04       13.32      9.86 o 
 -12   8   8        2.75       -4.70      9.91 o 
 -11   8   8       29.67       40.94     18.95 o 
 -10   8   8        2.96       12.89      5.26 o 
  -9   8   8        0.01       13.13     11.06 o 
  -8   8   8       41.35       49.28     15.85 o 
  -7   8   8        7.30        5.10     12.45 o 
  -6   8   8       14.81       19.92     11.30 o 
  -5   8   8       21.13       38.65     13.80 o 
  -4   8   8       30.26       39.20     15.75 o 
  -3   8   8        8.21       18.63      9.68 o 
  -2   8   8       58.56       52.65     12.14 o 
  -1   8   8      168.98      193.00     35.10 o 
   0   8   8        2.78       13.21      8.94 o 
   1   8   8        1.03       -3.27      5.38 o 
   2   8   8       15.96       13.57     13.16 o 
   3   8   8        0.60        4.50     10.57 o 
 -12   9   8        5.32       -7.12     11.13 o 
 -11   9   8      148.61       98.65     51.25 o 
 -10   9   8       19.05       14.00     10.52 o 
  -9   9   8        4.84       18.56     15.69 o 
  -8   9   8       33.51       17.40     12.05 o 
  -7   9   8       83.94      114.22     16.39 o 
  -6   9   8        5.29       10.57     11.98 o 
  -5   9   8       28.93       35.28     16.28 o 
  -4   9   8        3.56       -1.24     12.42 o 
  -3   9   8       19.57       42.76     18.23 o 
  -2   9   8        0.20       13.41     12.20 o 
  -1   9   8      119.33      120.44     22.75 o 
   0   9   8        5.63        9.97      8.32 o 
   1   9   8        3.71       12.85     11.67 o 
   2   9   8       10.08        1.36     11.08 o 
 -11  10   8        8.11        8.10     12.26 o 
 -10  10   8        3.28       -7.09     10.97 o 
  -9  10   8        1.33        5.12     11.06 o 
  -8  10   8        2.85       -9.42     11.81 o 
  -7  10   8      103.79      102.71     17.78 o 
  -6  10   8       45.36       37.39     13.74 o 
  -5  10   8       42.11       43.15     14.30 o 
  -4  10   8       29.90       23.89     15.22 o 
  -3  10   8        1.82       -4.98     16.02 o 
  -2  10   8       93.03       88.90     22.05 o 
  -1  10   8        0.15       10.26     16.04 o 
   0  10   8        6.31       -7.19     14.26 o 
 -10  11   8       85.45       92.96     19.31 o 
  -9  11   8        0.31       -6.01     13.11 o 
  -8  11   8        3.84        0.12     13.04 o 
  -7  11   8       14.15       18.20     13.72 o 
  -6  11   8       33.30       47.44     15.88 o 
  -5  11   8        4.55        0.89     15.22 o 
  -4  11   8       22.57       15.92     14.40 o 
  -3  11   8       21.63       20.76     15.29 o 
  -2  11   8        0.48       12.07     19.68 o 
   2 -15   9       30.11       59.54     21.84 o 
   3 -15   9        2.81       16.48     21.29 o 
   4 -15   9        5.06       10.64      8.98 o 
   5 -15   9       40.91       18.49      8.45 o 
   6 -15   9        3.21        5.26      8.54 o 
   7 -15   9       19.79       21.69     11.59 o 
   8 -15   9       10.79        5.38     10.51 o 
   0 -14   9       18.07       27.61     10.16 o 
   1 -14   9        0.00       -0.59     14.66 o 
   2 -14   9       11.24       12.71      7.82 o 
   3 -14   9        0.38        3.04      8.23 o 
   4 -14   9        0.48       16.01      8.84 o 
   5 -14   9        1.05       11.88     12.46 o 
   6 -14   9       41.32       46.72     11.08 o 
   7 -14   9        0.82        1.21      8.73 o 
   8 -14   9        3.06        4.07      6.39 o 
   9 -14   9       79.84       83.15     14.74 o 
  10 -14   9        0.06        6.04      4.70 o 
  -2 -13   9       13.99       33.02     16.09 o 
  -1 -13   9        0.61       21.73     22.22 o 
   0 -13   9       91.22      108.84     28.06 o 
   1 -13   9       12.52       13.58      7.77 o 
   2 -13   9       39.68       39.59      8.72 o 
   3 -13   9        0.17        5.30      8.27 o 
   4 -13   9       52.83       47.40     12.78 o 
   5 -13   9        1.10        6.65     19.04 o 
   6 -13   9      110.22      101.28     19.08 o 
   7 -13   9        5.32       -1.90      9.15 o 
   8 -13   9       15.93       12.27      6.60 o 
   9 -13   9       20.29       31.56     23.71 o 
  10 -13   9       16.90       21.64      7.07 o 
  11 -13   9      117.87      115.11     25.67 o 
  -4 -12   9        1.74       21.82     20.43 o 
  -3 -12   9       17.62       22.13     15.27 o 
  -2 -12   9       83.39       75.68     15.44 o 
  -1 -12   9      155.00      138.38     11.92 o 
   0 -12   9      479.86      451.78     19.61 o 
   1 -12   9        9.06       17.08     12.14 o 
   2 -12   9       36.63       26.16     10.76 o 
   3 -12   9       42.87       51.48     10.63 o 
   4 -12   9      715.07      747.77     18.60 o 
   5 -12   9       18.48       22.52     11.29 o 
   6 -12   9       17.76       11.70     19.99 o 
   7 -12   9        0.16        0.68      8.80 o 
   8 -12   9        0.73        3.88      9.63 o 
   9 -12   9        3.32       18.53     11.20 o 
  10 -12   9       74.95       62.56     19.22 o 
  11 -12   9        0.17       -5.98     10.95 o 
  12 -12   9       21.36       20.85      9.66 o 
  -5 -11   9       10.06       24.17     21.51 o 
  -3 -11   9      132.56      156.47     12.10 o 
  -2 -11   9        1.06       -2.78      6.91 o 
  -1 -11   9      279.23      265.90     15.70 o 
   0 -11   9       23.06       15.76      7.32 o 
   1 -11   9       22.32       30.52      9.17 o 
   2 -11   9       82.51       72.24     10.79 o 
   3 -11   9      753.02      754.37     28.74 o 
   4 -11   9       14.42        5.16      7.86 o 
   5 -11   9      295.90      243.56     40.73 o 
   6 -11   9      316.67      328.33     24.07 o 
   7 -11   9       15.06        8.24      8.50 o 
   8 -11   9       20.44       21.25     12.67 o 
   9 -11   9       29.61       15.45      7.38 o 
  10 -11   9      138.62      154.18     26.56 o 
  11 -11   9        1.00       10.86      9.14 o 
  12 -11   9        5.33        9.30     11.35 o 
  -6 -10   9       43.83       56.44     20.22 o 
  -5 -10   9        1.69       36.17     21.51 o 
  -4 -10   9        2.71       12.04      7.39 o 
  -3 -10   9       21.00       22.48      7.02 o 
  -2 -10   9       11.44       18.22      6.77 o 
  -1 -10   9      501.65      524.91     15.04 o 
   0 -10   9      116.04      104.42     11.18 o 
   1 -10   9      225.97      212.55     26.00 o 
   2 -10   9       94.56       83.02     22.91 o 
   3 -10   9      464.20      494.47     13.74 o 
   4 -10   9      495.69      495.81     20.60 o 
   5 -10   9        1.86        1.55     16.50 o 
   6 -10   9      102.60       96.36     20.67 o 
   7 -10   9       37.88       32.36     12.40 o 
   8 -10   9      427.39      407.53     27.62 o 
   9 -10   9      129.74      135.31     21.14 o 
  10 -10   9      249.20      222.10     17.15 o 
  11 -10   9        1.78        5.06      9.57 o 
  12 -10   9        0.05        6.60      9.72 o 
  -7  -9   9      165.18      167.82     22.48 o 
  -6  -9   9       13.95       26.16     20.86 o 
  -5  -9   9      149.37      136.07     11.55 o 
  -4  -9   9        4.16       -3.30      6.71 o 
  -3  -9   9       79.43       79.50      9.89 o 
  -2  -9   9      320.66      353.63     12.85 o 
  -1  -9   9     1725.01     1728.46     39.72 o 
   0  -9   9      682.09      678.47     14.88 o 
   1  -9   9        1.49       -0.15      8.31 o 
   2  -9   9      152.55      149.98     31.61 o 
   3  -9   9        0.09        6.31      7.18 o 
   4  -9   9       35.04       44.88     11.15 o 
   5  -9   9      332.07      325.56     17.07 o 
   6  -9   9       16.31       -0.16      7.66 o 
   7  -9   9        7.34        1.70      5.63 o 
   8  -9   9       83.48       72.76     25.30 o 
   9  -9   9       44.33       32.95     11.15 o 
  10  -9   9       10.51       17.31     10.75 o 
  11  -9   9       54.84       52.09     14.05 o 
  12  -9   9        5.56       38.00     20.11 o 
  -8  -8   9      199.96      248.17     23.44 o 
  -7  -8   9        1.42        9.61     14.84 o 
  -6  -8   9        1.16        1.66     10.91 o 
  -5  -8   9       23.20       10.60      7.17 o 
  -4  -8   9       15.01       19.57      7.88 o 
  -3  -8   9      184.29      199.85     11.79 o 
  -2  -8   9      103.81      116.13     11.11 o 
  -1  -8   9       74.72       80.68     11.51 o 
   0  -8   9      278.39      250.26     26.56 o 
   1  -8   9      253.15      253.19      7.60 o 
   2  -8   9      145.74      137.19     13.07 o 
   3  -8   9        0.00        3.45      9.64 o 
   4  -8   9        2.47       13.46     12.80 o 
   5  -8   9        0.52       14.22      9.41 o 
   6  -8   9      222.29      206.51     17.71 o 
   7  -8   9      753.96      737.82     41.53 o 
   8  -8   9      446.42      460.47     20.48 o 
   9  -8   9        0.01       11.75     11.79 o 
  10  -8   9        5.67       -2.68      9.92 o 
  11  -8   9       26.50       27.87     10.30 o 
  12  -8   9       55.11       28.50     12.41 o 
  -9  -7   9       73.57      107.90     22.01 o 
  -8  -7   9        4.87        9.84     14.23 o 
  -7  -7   9      119.89      145.62     22.71 o 
  -6  -7   9       10.37        3.74      7.60 o 
  -5  -7   9       87.93       69.28     11.01 o 
  -4  -7   9        5.45        8.40      4.66 o 
  -3  -7   9       33.18       35.47      5.92 o 
  -2  -7   9       38.51       35.14     10.40 o 
  -1  -7   9      352.15      303.75     13.13 o 
   0  -7   9      266.28      291.74     10.73 o 
   1  -7   9      318.36      321.51     14.03 o 
   2  -7   9       10.17       16.84      8.83 o 
   3  -7   9        3.35        4.27      3.29 o 
   4  -7   9        0.99       -0.40      8.73 o 
   5  -7   9        0.37      -18.84     23.44 o 
   6  -7   9      163.45      162.81     14.24 o 
   7  -7   9      236.72      240.82     13.29 o 
   8  -7   9       53.93       66.70     14.18 o 
   9  -7   9       18.45        9.43     11.71 o 
  10  -7   9      425.05      434.31     17.37 o 
  11  -7   9       80.98       77.93     15.15 o 
  12  -7   9       35.33       18.06     16.79 o 
  -9  -6   9       35.06       64.07     21.51 o 
  -8  -6   9        3.41       26.87     14.37 o 
  -7  -6   9      127.11      139.31     13.48 o 
  -6  -6   9       31.27       27.60      9.60 o 
  -5  -6   9        3.29        6.95      8.57 o 
  -4  -6   9       44.82       44.71      6.38 o 
  -3  -6   9        2.71        2.30      4.25 o 
  -2  -6   9        2.67        6.95      3.45 o 
  -1  -6   9      373.49      330.28     16.57 o 
   0  -6   9        1.63        1.50      3.43 o 
   1  -6   9       82.91       87.25      5.02 o 
   2  -6   9      115.39      119.20     20.08 o 
   3  -6   9       16.46        5.82     12.85 o 
   4  -6   9        8.94       18.47      9.85 o 
   5  -6   9       62.96       61.60     12.67 o 
   6  -6   9       10.14       11.46      8.87 o 
   7  -6   9      112.57      134.29     46.85 o 
   8  -6   9      264.51      272.44     24.40 o 
   9  -6   9        7.76       14.72     10.09 o 
  10  -6   9        3.34       -1.70      9.68 o 
  11  -6   9       84.15       76.59     15.15 o 
  12  -6   9        9.60       13.06     11.51 o 
 -10  -5   9       86.14      112.79     26.26 o 
  -9  -5   9       56.37       58.77     22.67 o 
  -8  -5   9       33.23       40.52     11.27 o 
  -7  -5   9       24.55       15.56     18.78 o 
  -6  -5   9      123.86       97.47      8.62 o 
  -5  -5   9      101.42       70.75      8.62 o 
  -4  -5   9        7.28        1.49      2.69 o 
  -3  -5   9       35.50       38.07      6.20 o 
  -2  -5   9        0.01        3.96      1.58 o 
  -1  -5   9       18.64       18.46     14.80 o 
   0  -5   9        0.54       -0.06      3.34 o 
   1  -5   9      869.67      901.68     17.07 o 
   2  -5   9      490.83      505.67     18.24 o 
   3  -5   9       23.41       17.80      7.97 o 
   4  -5   9       99.24      102.79     24.40 o 
   5  -5   9        0.19       -3.23      8.92 o 
   6  -5   9      897.83      908.35     20.83 o 
   7  -5   9     1366.06     1458.63     63.31 o 
   8  -5   9       61.55       48.11     11.21 o 
   9  -5   9      111.57      122.34     14.20 o 
  10  -5   9       86.81      113.87     16.78 o 
  11  -5   9        5.63        6.91     10.86 o 
  12  -5   9        0.62       10.92      7.91 o 
 -11  -4   9        1.20       13.48     12.54 o 
 -10  -4   9        0.25        4.18     15.48 o 
  -9  -4   9      149.89      134.35     12.47 o 
  -8  -4   9       36.21       30.91      9.42 o 
  -7  -4   9        4.57       12.88      8.83 o 
  -6  -4   9       64.39       45.79      8.05 o 
  -5  -4   9       13.42       10.60      4.50 o 
  -4  -4   9      132.39      120.48      4.75 o 
  -3  -4   9      376.71      355.11      9.60 o 
  -2  -4   9       37.23       39.53     13.22 o 
  -1  -4   9       54.54       58.64     11.57 o 
   0  -4   9       17.06        5.73     15.38 o 
   1  -4   9       96.28      100.39      3.56 o 
   2  -4   9      121.84      113.73      6.93 o 
   3  -4   9        0.42        4.72      4.19 o 
   4  -4   9       32.74       28.19     11.57 o 
   5  -4   9       34.39       42.58     14.89 o 
   6  -4   9      226.11      255.01     22.56 o 
   7  -4   9      235.32      224.33     15.90 o 
   8  -4   9      481.56      488.27     15.00 o 
   9  -4   9        0.21        8.29      8.85 o 
  10  -4   9       73.69       46.49     18.39 o 
  11  -4   9        1.40        1.85      7.31 o 
  12  -4   9       12.80       26.42      8.57 o 
 -11  -3   9       14.76       17.94     12.99 o 
 -10  -3   9        0.02        5.91      9.38 o 
  -9  -3   9        1.10        8.22      7.04 o 
  -8  -3   9      134.88       92.32     15.44 o 
  -7  -3   9      170.10      153.63     10.69 o 
  -6  -3   9        8.58        9.42      8.97 o 
  -5  -3   9       42.02       33.89      3.73 o 
  -4  -3   9        0.94        3.62      3.12 o 
  -3  -3   9      141.23      125.18     11.66 o 
  -2  -3   9     1288.35     1364.74     30.35 o 
  -1  -3   9        1.14       -4.18     12.31 o 
   0  -3   9      125.04      103.35     15.11 o 
   1  -3   9      413.60      440.30      8.02 o 
   2  -3   9      494.05      542.63     17.70 o 
   3  -3   9      102.65      109.58      9.42 o 
   4  -3   9      195.49      226.36     12.96 o 
   5  -3   9        1.36        1.75      8.87 o 
   6  -3   9      409.78      362.83     14.09 o 
   7  -3   9      591.97      579.14     17.71 o 
   8  -3   9       35.62       29.23      9.69 o 
   9  -3   9       44.02       22.28      8.95 o 
  10  -3   9        0.03        2.86      7.85 o 
  11  -3   9        0.02        9.49      7.39 o 
 -12  -2   9        2.94        6.18     11.18 o 
 -11  -2   9       99.98       91.32     18.77 o 
 -10  -2   9       42.66       24.93      8.63 o 
  -9  -2   9      436.75      418.75     14.06 o 
  -8  -2   9      118.97      124.81     11.91 o 
  -7  -2   9       57.46       64.71      8.40 o 
  -6  -2   9      206.29      204.32      7.48 o 
  -5  -2   9       11.59        6.81      4.49 o 
  -4  -2   9       97.56      101.33      6.36 o 
  -3  -2   9       93.63       91.11     10.66 o 
  -2  -2   9       66.86       57.68     10.09 o 
  -1  -2   9       30.97       38.23      8.66 o 
   0  -2   9       54.51       59.18     10.87 o 
   1  -2   9     1290.17     1435.46     25.00 o 
   2  -2   9       79.27       71.82      5.56 o 
   3  -2   9        3.56        2.11      6.88 o 
   4  -2   9        1.64       -4.42      8.01 o 
   5  -2   9       33.13       31.23     11.22 o 
   6  -2   9        8.77        1.32      9.91 o 
   7  -2   9     1074.16     1026.46     21.32 o 
   8  -2   9      133.63      157.00     23.38 o 
   9  -2   9        4.33        7.49      9.11 o 
  10  -2   9       20.40       20.63      7.51 o 
  11  -2   9       81.05       72.73     10.74 o 
 -12  -1   9       10.15       25.44     13.36 o 
 -11  -1   9      115.86      117.40     12.45 o 
 -10  -1   9        0.01       15.66     10.73 o 
  -9  -1   9       24.13       28.12     12.39 o 
  -8  -1   9      284.48      270.78     18.15 o 
  -7  -1   9      486.07      522.75     14.00 o 
  -6  -1   9      691.59      722.36     11.88 o 
  -5  -1   9      983.40      962.07     15.72 o 
  -4  -1   9       93.78      104.04      6.92 o 
  -3  -1   9      358.45      399.04      7.39 o 
  -2  -1   9      355.88      350.05      7.58 o 
  -1  -1   9        1.73        0.35      1.36 o 
   0  -1   9      195.25      208.38      5.95 o 
   1  -1   9      429.41      425.81     13.92 o 
   2  -1   9       26.77       26.85      4.60 o 
   3  -1   9       74.49       67.39      9.71 o 
   4  -1   9      379.43      389.91     13.61 o 
   5  -1   9       47.82       52.20     10.29 o 
   6  -1   9      266.43      260.93     12.80 o 
   7  -1   9        9.56       11.40      8.62 o 
   8  -1   9        0.85       17.88      9.16 o 
   9  -1   9       32.96       40.03      9.98 o 
  10  -1   9       30.99       24.37      9.19 o 
 -12   0   9       58.57       59.94     14.66 o 
 -11   0   9       25.59       25.33     14.27 o 
 -10   0   9      105.77      103.17     18.94 o 
  -9   0   9        7.20       17.12      6.56 o 
  -8   0   9      263.82      273.65      8.64 o 
  -7   0   9      280.20      272.49     10.05 o 
  -6   0   9       85.71       72.94      6.66 o 
  -5   0   9     1238.01     1222.41     27.20 o 
  -4   0   9      515.30      545.49     12.34 o 
  -3   0   9      441.34      460.83     10.55 o 
  -2   0   9      332.64      334.91     10.66 o 
  -1   0   9       75.73       78.30      5.23 o 
   0   0   9       59.97       75.22      5.24 o 
   1   0   9     1282.53     1288.18     23.02 o 
   2   0   9      217.17      208.11     10.02 o 
   3   0   9       49.62       65.40     10.09 o 
   4   0   9      103.39       92.66     14.82 o 
   5   0   9       14.47        9.34      9.55 o 
   6   0   9        2.44        4.64      8.58 o 
   7   0   9      169.78      160.05     12.36 o 
   8   0   9       12.01       13.56      9.26 o 
   9   0   9        9.12       11.41      8.45 o 
  10   0   9       10.20       12.24     11.96 o 
 -13   1   9       39.88       42.56     14.02 o 
 -12   1   9        6.96       12.70     13.52 o 
 -11   1   9       55.11       38.57     10.28 o 
 -10   1   9      172.70      168.37      9.90 o 
  -9   1   9        8.48        7.50      5.37 o 
  -8   1   9      143.59      134.20     11.00 o 
  -7   1   9        0.33        8.23      4.37 o 
  -6   1   9      938.82      923.59     19.30 o 
  -5   1   9      660.58      652.73     16.59 o 
  -4   1   9       63.50       57.14      5.81 o 
  -3   1   9        0.03        6.05      4.00 o 
  -2   1   9      113.46      105.15      4.39 o 
  -1   1   9       38.06       32.43      4.47 o 
   0   1   9      447.40      433.94      9.38 o 
   1   1   9        0.37        2.04      6.58 o 
   2   1   9      212.24      209.71     12.42 o 
   3   1   9     1005.96      993.45     37.78 o 
   4   1   9      109.93      130.18     12.04 o 
   5   1   9        0.12        9.25      7.74 o 
   6   1   9      138.04      140.59     12.33 o 
   7   1   9      144.93      123.72     16.56 o 
   8   1   9      213.37      232.06     19.36 o 
   9   1   9      101.93      141.31     16.77 o 
 -13   2   9       51.35       42.70     11.67 o 
 -12   2   9       82.65       82.90      9.96 o 
 -11   2   9       10.40       13.34      6.47 o 
 -10   2   9       10.61       12.02      6.03 o 
  -9   2   9      429.36      429.34     21.48 o 
  -8   2   9      118.92      112.29      7.25 o 
  -7   2   9      305.78      323.98     10.34 o 
  -6   2   9      612.75      589.61     12.19 o 
  -5   2   9        4.34        5.07      3.69 o 
  -4   2   9        1.89        2.49      2.32 o 
  -3   2   9       24.17       21.73      4.52 o 
  -2   2   9       38.68       43.20      4.86 o 
  -1   2   9      214.72      214.08     10.58 o 
   0   2   9      270.82      265.10      7.74 o 
   1   2   9      247.47      272.27     12.11 o 
   2   2   9       25.83       28.14     12.06 o 
   3   2   9      158.94      183.21     11.62 o 
   4   2   9      430.92      444.89     20.55 o 
   5   2   9        9.48        8.23      8.04 o 
   6   2   9       47.83       48.49      8.63 o 
   7   2   9       53.05       55.51      8.83 o 
   8   2   9      150.77      161.82     11.88 o 
   9   2   9       15.21       14.09     15.17 o 
 -13   3   9       48.21       62.01     15.13 o 
 -12   3   9        0.33       11.32      8.69 o 
 -11   3   9       27.57       46.02      9.27 o 
 -10   3   9       80.04       72.46     10.29 o 
  -9   3   9       13.79        8.07      5.73 o 
  -8   3   9      775.75      781.21     11.90 o 
  -7   3   9      116.73      120.12      9.76 o 
  -6   3   9       79.91       81.92      8.20 o 
  -5   3   9      110.41      109.89      4.51 o 
  -4   3   9      270.18      271.83     13.58 o 
  -3   3   9      486.57      461.76     14.78 o 
  -2   3   9      127.68      117.87      9.54 o 
  -1   3   9        1.84        8.00      7.14 o 
   0   3   9        0.03        5.81      4.56 o 
   1   3   9       32.14       33.38      8.60 o 
   2   3   9      283.82      280.11     20.28 o 
   3   3   9      441.36      489.28     17.36 o 
   4   3   9      128.66      126.31      9.81 o 
   5   3   9       29.30       30.97      7.52 o 
   6   3   9       17.56       10.80      7.01 o 
   7   3   9      152.50      177.32     11.82 o 
   8   3   9       43.34       60.62     13.23 o 
 -13   4   9       27.63       44.70     13.62 o 
 -12   4   9        0.04        0.12      8.31 o 
 -11   4   9        0.00       -7.07      8.08 o 
 -10   4   9       11.00        5.12     13.60 o 
  -9   4   9       79.41       62.55     23.14 o 
  -8   4   9        2.19        6.52      8.77 o 
  -7   4   9        3.29       10.32      3.61 o 
  -6   4   9       56.83       50.49     11.29 o 
  -5   4   9       23.88       28.73      6.84 o 
  -4   4   9      369.71      359.81     13.86 o 
  -3   4   9        8.30        4.70      2.12 o 
  -2   4   9       28.00       33.22      6.98 o 
  -1   4   9      119.44      127.44      7.78 o 
   0   4   9      582.34      587.38     14.32 o 
   1   4   9      472.92      475.65     11.27 o 
   2   4   9       12.39       13.62      7.64 o 
   3   4   9        2.99        6.61     10.46 o 
   4   4   9       21.06       21.07      8.56 o 
   5   4   9        3.99        3.10      5.76 o 
   6   4   9      166.16      187.68     10.72 o 
   7   4   9        9.78        1.05      7.24 o 
 -13   5   9       23.44       38.64     13.86 o 
 -12   5   9      183.53      196.21     15.20 o 
 -11   5   9        1.12        0.68     10.24 o 
 -10   5   9        5.43        8.10      7.09 o 
  -9   5   9       18.15       19.92     14.82 o 
  -8   5   9        5.24        3.50      7.16 o 
  -7   5   9        2.64        4.35      7.92 o 
  -6   5   9      166.14      152.80     26.54 o 
  -5   5   9      102.59      114.08     10.52 o 
  -4   5   9        9.62        3.51      7.76 o 
  -3   5   9       22.68       16.91      8.78 o 
  -2   5   9        2.66        1.74      6.34 o 
  -1   5   9      867.61      818.38     28.26 o 
   0   5   9       15.32       17.87      6.37 o 
   1   5   9       52.44       40.40      7.68 o 
   2   5   9       12.32       13.64      5.91 o 
   3   5   9      163.53      158.37     11.32 o 
   4   5   9       43.42       25.83     16.84 o 
   5   5   9       82.33       61.06     17.01 o 
   6   5   9       26.24       13.71     14.37 o 
 -13   6   9       47.01       55.69     13.51 o 
 -12   6   9       62.23       42.37     17.73 o 
 -11   6   9        9.56       20.22      9.94 o 
 -10   6   9       26.75       21.56     11.67 o 
  -9   6   9      124.13       94.23     38.85 o 
  -8   6   9        0.35       22.92     14.96 o 
  -7   6   9        5.92        4.95      9.45 o 
  -6   6   9      222.16      183.55     12.35 o 
  -5   6   9      197.65      164.27     14.24 o 
  -4   6   9      127.66      110.52     17.03 o 
  -3   6   9        0.18        2.46      9.06 o 
  -2   6   9        2.15        9.08      6.63 o 
  -1   6   9        0.00        3.24      6.28 o 
   0   6   9       61.64       57.18     12.04 o 
   1   6   9        3.70        5.58      3.76 o 
   2   6   9        0.09        8.72      5.06 o 
   3   6   9        0.59        0.06      5.53 o 
   4   6   9       17.84       14.48      5.48 o 
   5   6   9        4.22        8.04      8.50 o 
 -12   7   9      112.66       86.27     42.30 o 
 -11   7   9      106.64       89.98     39.72 o 
 -10   7   9       34.80       17.76      9.11 o 
  -9   7   9       14.00        9.21     11.32 o 
  -8   7   9      159.58      145.29     16.79 o 
  -7   7   9        4.99       14.70     10.66 o 
  -6   7   9        5.70        8.84      8.79 o 
  -5   7   9       95.65      114.00     16.35 o 
  -4   7   9       17.89       16.35     10.15 o 
  -3   7   9      134.15      144.74     15.70 o 
  -2   7   9        6.53       14.74      7.69 o 
  -1   7   9       20.10       19.38      7.96 o 
   0   7   9        0.65       -2.01      6.98 o 
   1   7   9        1.28       -0.15      9.67 o 
   2   7   9       22.36        7.72      9.72 o 
   3   7   9       60.53       45.40     13.12 o 
   4   7   9       39.80       28.77     16.86 o 
 -12   8   9       35.15       22.20     15.74 o 
 -11   8   9        0.00        7.14      8.53 o 
 -10   8   9       15.34       10.43      5.66 o 
  -9   8   9       42.51       49.04     17.59 o 
  -8   8   9       24.59       29.90     13.79 o 
  -7   8   9       31.26       58.37     17.45 o 
  -6   8   9        1.86        1.76     11.11 o 
  -5   8   9       10.20        9.90      8.82 o 
  -4   8   9       48.23       48.47     13.00 o 
  -3   8   9        5.85        9.59      6.70 o 
  -2   8   9       42.68       37.04     11.23 o 
  -1   8   9        2.58        2.66      9.10 o 
   0   8   9        0.40        3.24      8.22 o 
   1   8   9       16.03       39.33     10.97 o 
   2   8   9       38.37       38.35     12.80 o 
 -11   9   9       92.07       62.29     33.80 o 
 -10   9   9        5.31       12.14     11.20 o 
  -9   9   9       11.11       34.90     13.55 o 
  -8   9   9        4.07        6.20     10.55 o 
  -7   9   9      119.85      153.16     17.66 o 
  -6   9   9        1.81        5.94     10.90 o 
  -5   9   9        0.78       -3.55     10.71 o 
  -4   9   9        0.49        6.63     10.01 o 
  -3   9   9       47.68       37.67     18.07 o 
  -2   9   9        5.01        4.29     10.56 o 
  -1   9   9       14.45       12.68      4.00 o 
   0   9   9        3.56       -8.74      8.74 o 
   1   9   9       13.39       26.02     12.60 o 
 -10  10   9       16.16       37.09     15.67 o 
  -9  10   9       70.85       79.34     15.83 o 
  -8  10   9        0.81        9.47     11.65 o 
  -7  10   9        0.01       12.82     10.80 o 
  -6  10   9       80.89       92.14     17.62 o 
  -5  10   9       55.66       89.93     18.16 o 
  -4  10   9       26.63       57.66     21.89 o 
  -3  10   9       22.23       31.36     25.11 o 
  -2  10   9       76.67       88.55     21.26 o 
  -1  10   9       14.88       14.21     14.19 o 
  -7  11   9       66.19       78.02     17.83 o 
  -6  11   9       10.52        8.34     13.18 o 
  -5  11   9       61.25       94.16     18.77 o 
  -4  11   9       94.41      126.93     23.35 o 
   3 -15  10       57.07       11.18     16.32 o 
   4 -15  10       38.11       48.27     11.14 o 
   5 -15  10       71.47       86.70     16.31 o 
   6 -15  10        5.50        6.55      8.64 o 
   7 -15  10       45.75       31.54     12.13 o 
   0 -14  10       79.35       96.89     23.75 o 
   1 -14  10        9.52        9.49     16.04 o 
   2 -14  10       40.97       55.69     25.32 o 
   3 -14  10       39.90       40.01     11.80 o 
   4 -14  10       16.43       15.37     10.57 o 
   5 -14  10       21.38        9.62      8.27 o 
   6 -14  10       65.04       71.03     26.63 o 
   7 -14  10        1.66       -3.07     17.09 o 
   8 -14  10        0.70       13.06      5.40 o 
   9 -14  10       21.85       28.81     10.78 o 
  -2 -13  10       61.66       27.08     17.47 o 
   1 -13  10      135.09      142.19     19.24 o 
   2 -13  10       57.80       43.11      9.43 o 
   3 -13  10       24.02       29.27     18.14 o 
   4 -13  10       33.31       39.07      9.78 o 
   5 -13  10        6.50       17.01     10.85 o 
   6 -13  10        2.73       -8.72      8.72 o 
   7 -13  10        1.38        7.01     15.30 o 
   8 -13  10       40.14       30.00     16.02 o 
   9 -13  10       11.54       23.30      9.23 o 
  10 -13  10       18.81       16.62     10.01 o 
  -3 -12  10       49.16       92.14     23.44 o 
  -2 -12  10       66.11       83.97     23.77 o 
  -1 -12  10       10.99       15.03     15.62 o 
   0 -12  10      156.13      161.49     16.83 o 
   1 -12  10        4.55        4.77      6.51 o 
   2 -12  10       24.48       19.02     12.48 o 
   3 -12  10       13.11       21.20     10.00 o 
   4 -12  10       38.32       37.93     12.57 o 
   5 -12  10       31.26       35.68     20.55 o 
   6 -12  10      176.29      147.66     15.91 o 
   7 -12  10       42.81       41.78     12.72 o 
   8 -12  10      180.47      185.22     48.68 o 
   9 -12  10       16.65        4.30      5.60 o 
  10 -12  10       99.85       96.75     14.11 o 
  11 -12  10        7.90       11.88      8.44 o 
  -5 -11  10       58.93       87.16     24.71 o 
  -4 -11  10       16.68       26.35     16.44 o 
  -3 -11  10       25.42       18.93     15.71 o 
  -2 -11  10       19.07       20.25     16.63 o 
  -1 -11  10       87.75       84.43     10.03 o 
   0 -11  10       30.32       13.34     16.21 o 
   1 -11  10       18.32       37.87     32.34 o 
   2 -11  10       52.03       62.34      9.52 o 
   3 -11  10        3.70       19.52     10.24 o 
   4 -11  10      440.82      432.34     24.25 o 
   5 -11  10       35.96       24.29     19.18 o 
   6 -11  10       50.41       46.26     18.02 o 
   7 -11  10      255.28      278.90     44.03 o 
   8 -11  10       40.34       26.92     11.73 o 
   9 -11  10      273.06      293.17     22.34 o 
  10 -11  10       53.15       49.92     14.10 o 
  11 -11  10       20.56       16.19     19.51 o 
  -6 -10  10        5.77       14.05     14.87 o 
  -5 -10  10       34.37       85.47     19.56 o 
  -4 -10  10        3.61       -4.13     16.11 o 
  -3 -10  10        3.66       11.06     15.17 o 
  -2 -10  10       21.52       18.39      8.05 o 
  -1 -10  10       15.16        2.27      6.85 o 
   0 -10  10       92.73      104.13     12.68 o 
   1 -10  10       54.14       41.97      8.28 o 
   2 -10  10       47.10       48.77      8.02 o 
   3 -10  10       46.80       45.61     19.02 o 
   4 -10  10        0.62       13.08      6.58 o 
   5 -10  10        0.21        3.22      8.49 o 
   6 -10  10        7.89       16.91      9.67 o 
   7 -10  10       41.29       19.08     10.71 o 
   8 -10  10      337.55      369.47     17.51 o 
   9 -10  10       18.16       34.03     11.40 o 
  10 -10  10        0.04       -0.65      8.93 o 
  11 -10  10        2.11       11.21      9.27 o 
  12 -10  10       16.17        8.83     12.89 o 
  -7  -9  10        0.32      -13.60     13.60 o 
  -6  -9  10      112.02      117.30     20.41 o 
  -5  -9  10        0.26       -6.44     15.06 o 
  -4  -9  10        6.32       20.95     17.10 o 
  -3  -9  10       19.86       15.05      4.18 o 
  -2  -9  10       21.49       18.92     14.46 o 
  -1  -9  10       34.27       25.49      7.69 o 
   0  -9  10        2.78        1.25     17.96 o 
   1  -9  10       23.47        5.61      6.83 o 
   2  -9  10       30.17       33.02      9.32 o 
   3  -9  10      177.54      177.84     16.13 o 
   4  -9  10       86.79       77.07     16.45 o 
   5  -9  10        8.32       23.11      7.79 o 
   6  -9  10        1.27        4.63      8.51 o 
   7  -9  10       66.39       53.51     10.35 o 
   8  -9  10        0.87        4.31     11.39 o 
   9  -9  10      145.87      184.65     26.67 o 
  10  -9  10       35.61       29.19     11.58 o 
  11  -9  10        4.35        1.55     10.10 o 
  12  -9  10        0.81       17.37      9.82 o 
  -8  -8  10        9.53       32.88     14.98 o 
  -7  -8  10        1.61       10.38     15.48 o 
  -6  -8  10       18.81       23.32     23.30 o 
  -5  -8  10       23.58       43.45     21.80 o 
  -4  -8  10        1.36       23.79     16.98 o 
  -3  -8  10       48.74       42.53      7.50 o 
  -2  -8  10       75.18       74.17      7.41 o 
  -1  -8  10        2.32        2.66      3.84 o 
   0  -8  10       57.24       66.00     14.88 o 
   1  -8  10       40.93       36.51     11.61 o 
   2  -8  10      239.69      260.85     57.84 o 
   3  -8  10       21.35       19.16      4.73 o 
   4  -8  10       40.54       20.64     11.97 o 
   5  -8  10       21.03       32.82     16.59 o 
   6  -8  10      350.55      341.40     15.31 o 
   7  -8  10       24.98       12.60     19.60 o 
   8  -8  10       20.01       18.35      9.45 o 
   9  -8  10       40.77       33.11      9.90 o 
  10  -8  10       11.38       17.82     10.39 o 
  11  -8  10       41.72       27.98      9.96 o 
  12  -8  10       99.46      105.12     17.02 o 
  -8  -7  10        5.54       52.71     22.13 o 
  -7  -7  10      170.28      190.27     24.59 o 
  -6  -7  10        0.10       21.61     22.81 o 
  -5  -7  10       11.39        6.01     16.61 o 
  -4  -7  10       72.75       69.52      6.46 o 
  -3  -7  10       31.62       29.82      4.82 o 
  -2  -7  10       12.80        7.44      4.23 o 
  -1  -7  10      118.87      138.33      6.56 o 
   0  -7  10        1.68        5.93      2.76 o 
   1  -7  10        2.93        4.29      6.74 o 
   2  -7  10      130.95      153.92     24.44 o 
   3  -7  10       14.29       34.57     23.10 o 
   4  -7  10      209.29      246.25     32.18 o 
   5  -7  10      298.92      297.29     13.14 o 
   6  -7  10       20.54       -0.38     20.39 o 
   7  -7  10      121.77      126.32     11.63 o 
   8  -7  10        4.07        5.26      9.65 o 
   9  -7  10        1.78       11.96     11.16 o 
  10  -7  10       28.04       24.19      9.54 o 
  11  -7  10        9.84       31.13     10.06 o 
  12  -7  10      103.61      100.91     35.65 o 
  -9  -6  10       24.09       33.89     15.90 o 
  -8  -6  10        2.67       25.65     21.54 o 
  -7  -6  10        0.19        9.28     14.89 o 
  -6  -6  10        5.40       37.84     23.42 o 
  -5  -6  10      122.82       86.99     19.06 o 
  -4  -6  10        3.61        5.41      3.31 o 
  -3  -6  10       25.06       23.44      4.66 o 
  -2  -6  10      702.92      690.89     17.87 o 
  -1  -6  10      202.40      196.43     23.70 o 
   0  -6  10       39.72       31.62      9.00 o 
   1  -6  10       79.24       70.58      6.86 o 
   2  -6  10      329.60      312.36      9.43 o 
   3  -6  10      151.14      178.27     12.65 o 
   4  -6  10      121.93      107.27     10.77 o 
   5  -6  10       51.43       60.76     10.49 o 
   6  -6  10       49.24       30.71     14.19 o 
   7  -6  10      123.28      105.46     23.21 o 
   8  -6  10        2.38       26.21     10.66 o 
   9  -6  10        1.81        3.90      9.72 o 
  10  -6  10      115.52       98.57     14.15 o 
  11  -6  10       19.62       19.30     10.34 o 
  12  -6  10        5.32        4.65      8.79 o 
 -10  -5  10       28.86       16.63     14.42 o 
  -9  -5  10       65.87       44.67     14.73 o 
  -8  -5  10       28.47       26.05     15.15 o 
  -7  -5  10        4.87       17.43     16.49 o 
  -6  -5  10       21.95       20.57      6.08 o 
  -5  -5  10      355.24      302.28     18.79 o 
  -4  -5  10      219.84      203.62      8.85 o 
  -3  -5  10      368.69      368.37     13.18 o 
  -2  -5  10       11.16        9.73      9.10 o 
  -1  -5  10       51.33       59.25     14.03 o 
   0  -5  10      332.64      353.41     18.93 o 
   1  -5  10      112.86      121.96     15.47 o 
   2  -5  10      123.27      134.75      9.51 o 
   3  -5  10       22.09       13.32      4.23 o 
   4  -5  10      183.72      167.23     15.03 o 
   5  -5  10      160.19      188.71     13.06 o 
   6  -5  10       21.27       19.08     10.76 o 
   7  -5  10        0.01       -7.66      8.96 o 
   8  -5  10       37.53       50.97     14.56 o 
   9  -5  10        1.30        7.23      8.56 o 
  10  -5  10        8.39        4.89      9.66 o 
  11  -5  10        0.97        2.56      8.18 o 
 -10  -4  10       61.38       57.05     19.10 o 
  -9  -4  10      188.12      223.01     24.66 o 
  -8  -4  10        2.75        8.67     14.28 o 
  -7  -4  10       76.67       72.08     21.17 o 
  -6  -4  10      369.56      301.99     17.04 o 
  -5  -4  10       14.99        7.09      3.16 o 
  -4  -4  10      259.10      256.07      4.85 o 
  -3  -4  10       46.67       52.13      9.54 o 
  -2  -4  10      295.22      327.19     14.48 o 
  -1  -4  10      175.91      165.73     13.78 o 
   0  -4  10       45.10       18.51     16.46 o 
   1  -4  10      145.45      146.11      6.66 o 
   2  -4  10        2.83        2.39      3.71 o 
   3  -4  10       26.19       17.56      4.25 o 
   4  -4  10        4.11       -7.89     12.93 o 
   5  -4  10       61.59       81.22     18.37 o 
   6  -4  10      311.02      302.92     18.01 o 
   7  -4  10      509.61      511.66     16.79 o 
   8  -4  10       41.86       45.17     11.59 o 
   9  -4  10        5.51        5.07      8.11 o 
  10  -4  10        7.38        8.57      8.45 o 
  11  -4  10       15.49       12.22      8.54 o 
 -11  -3  10        0.08       21.61     16.72 o 
 -10  -3  10       44.16       71.45     18.58 o 
  -9  -3  10       47.10       54.91     18.23 o 
  -8  -3  10        0.60       -4.77     13.36 o 
  -7  -3  10        0.44        2.27     13.29 o 
  -6  -3  10      232.68      212.36      9.19 o 
  -5  -3  10      198.92      194.91      6.16 o 
  -4  -3  10        9.13        6.18      7.26 o 
  -3  -3  10      532.86      519.17     25.43 o 
  -2  -3  10       48.06       41.76     10.87 o 
  -1  -3  10        1.60       11.32     18.74 o 
   0  -3  10      185.25      187.19     14.78 o 
   1  -3  10       50.80       45.16      5.49 o 
   2  -3  10       11.21       14.96     11.33 o 
   3  -3  10        0.13        4.45      1.83 o 
   4  -3  10        9.61       22.99      7.10 o 
   5  -3  10        3.41        5.05      8.00 o 
   6  -3  10        7.87        3.73     10.23 o 
   7  -3  10        9.98       12.66     15.11 o 
   8  -3  10        0.91       12.18      8.79 o 
   9  -3  10       19.09       13.84      8.12 o 
  10  -3  10       53.23       73.25     11.00 o 
  11  -3  10       18.71       32.46     10.55 o 
 -11  -2  10        1.87       -0.33     10.01 o 
 -10  -2  10       94.91       79.72     21.54 o 
  -9  -2  10      164.70      147.22     17.90 o 
  -8  -2  10      114.20      104.57      8.42 o 
  -7  -2  10      304.74      285.00      9.60 o 
  -6  -2  10      229.40      201.78      8.37 o 
  -5  -2  10       22.97       17.79      3.53 o 
  -4  -2  10      664.31      675.48     19.25 o 
  -3  -2  10      101.25      124.74     16.43 o 
  -2  -2  10       23.67       29.03     10.07 o 
  -1  -2  10      150.04      153.08     13.23 o 
   0  -2  10      123.52      117.25      5.70 o 
   1  -2  10       14.47        9.90      4.09 o 
   2  -2  10        9.61       13.61      4.60 o 
   3  -2  10        6.76        6.51      8.89 o 
   4  -2  10       10.71        8.72      8.02 o 
   5  -2  10       42.02       57.42     13.08 o 
   6  -2  10      301.72      307.66     14.84 o 
   7  -2  10       69.62       64.08     15.57 o 
   8  -2  10       64.05       59.98      9.29 o 
   9  -2  10       36.56       43.02      9.48 o 
  10  -2  10        1.23       15.93      9.71 o 
 -12  -1  10        6.50        6.11     11.25 o 
 -11  -1  10        1.19        0.78      9.32 o 
 -10  -1  10       16.74       -0.19     11.20 o 
  -9  -1  10      134.24      135.08      9.42 o 
  -8  -1  10       32.01       19.31      6.03 o 
  -7  -1  10      138.55      128.00      7.27 o 
  -6  -1  10      266.31      262.42      8.49 o 
  -5  -1  10      359.45      343.15      9.44 o 
  -4  -1  10     1294.57     1349.36     32.03 o 
  -3  -1  10      560.68      568.31     17.97 o 
  -2  -1  10      563.67      538.77     12.54 o 
  -1  -1  10      106.25       96.10      7.85 o 
   0  -1  10       15.38       14.82      3.99 o 
   1  -1  10      106.60       94.36      5.84 o 
   2  -1  10        7.45       13.84      6.79 o 
   3  -1  10      114.55      143.52     12.89 o 
   4  -1  10       23.96       16.53      8.46 o 
   5  -1  10      179.54      171.66     11.60 o 
   6  -1  10       13.71       16.31      8.78 o 
   7  -1  10       91.87       77.04     11.98 o 
   8  -1  10       14.34       11.88      8.08 o 
   9  -1  10       27.80       19.65      9.21 o 
  10  -1  10       15.23       11.64      6.99 o 
 -12   0  10        0.25       -2.47      9.75 o 
 -11   0  10        5.66       14.87      9.82 o 
 -10   0  10       16.56        8.83      5.43 o 
  -9   0  10       24.50       27.54      7.21 o 
  -8   0  10      471.23      516.53     11.53 o 
  -7   0  10        3.07        4.22      3.80 o 
  -6   0  10     1078.66     1122.18     25.55 o 
  -5   0  10       49.80       51.53      5.06 o 
  -4   0  10      120.94      106.14      7.70 o 
  -3   0  10      616.60      600.23     13.92 o 
  -2   0  10      120.75      133.35      4.03 o 
  -1   0  10       12.16        9.87      3.54 o 
   0   0  10        0.05        5.01      3.90 o 
   1   0  10       24.07       26.64      6.94 o 
   2   0  10      125.77      149.71     12.00 o 
   3   0  10       82.04       75.72     10.08 o 
   4   0  10        0.45       -0.90      8.08 o 
   5   0  10       92.76       70.28     14.94 o 
   6   0  10       81.55       81.47     14.41 o 
   7   0  10      446.25      454.24     14.14 o 
   8   0  10        2.45        8.03      7.20 o 
   9   0  10       14.26       28.03     10.66 o 
 -12   1  10       10.88       14.61      8.95 o 
 -11   1  10       31.40       16.44      7.77 o 
 -10   1  10      122.84      140.42     11.49 o 
  -9   1  10       77.65       90.82      8.64 o 
  -8   1  10     1736.46     1841.52     15.81 o 
  -7   1  10        1.26        7.93      4.58 o 
  -6   1  10      263.90      276.54     10.05 o 
  -5   1  10      145.29      133.46      6.56 o 
  -4   1  10      491.11      485.71     16.08 o 
  -3   1  10       99.17       88.91      4.34 o 
  -2   1  10      214.77      214.16      5.71 o 
  -1   1  10        0.43        2.70      2.95 o 
   0   1  10       46.47       36.19      6.89 o 
   1   1  10        1.06        8.66      7.12 o 
   2   1  10      164.87      145.21     10.74 o 
   3   1  10      532.31      508.38     12.73 o 
   4   1  10      543.25      570.97     20.91 o 
   5   1  10      356.43      344.34     12.13 o 
   6   1  10       25.86       27.02      9.56 o 
   7   1  10       11.60       14.64      7.47 o 
   8   1  10       22.20       22.42      8.59 o 
   9   1  10        1.16        1.10     18.97 o 
 -11   2  10        0.40        1.73      5.09 o 
 -10   2  10       21.38       20.09      5.75 o 
  -9   2  10        1.62       -0.70      4.24 o 
  -8   2  10       23.15       21.48      7.26 o 
  -7   2  10       10.47       13.73      4.56 o 
  -6   2  10       36.36       28.42      6.47 o 
  -5   2  10      598.67      631.41     19.99 o 
  -4   2  10      127.59      122.22      5.78 o 
  -3   2  10       38.87       24.96      4.56 o 
  -2   2  10       15.68       13.40      5.80 o 
  -1   2  10      207.01      194.39      9.68 o 
   0   2  10        4.52       10.43      7.45 o 
   1   2  10      269.36      281.12     12.51 o 
   2   2  10      130.68      128.85      9.19 o 
   3   2  10        0.00       -1.11      7.53 o 
   4   2  10      227.62      215.16     14.73 o 
   5   2  10       14.40        9.60      7.49 o 
   6   2  10      303.94      320.00     12.78 o 
   7   2  10       56.35       49.95     10.83 o 
   8   2  10       23.87       36.55      7.73 o 
 -11   3  10        7.21       12.64     10.38 o 
 -10   3  10        2.06       -0.21      6.81 o 
  -8   3  10      482.37      442.90     28.39 o 
  -7   3  10      125.49      128.41      9.77 o 
  -6   3  10      259.76      244.90      8.10 o 
  -5   3  10       40.33       30.84      5.19 o 
  -4   3  10        2.06        6.85      3.62 o 
  -3   3  10        0.34        8.63      5.16 o 
  -2   3  10      285.00      289.08     23.38 o 
  -1   3  10       52.46       40.60      7.24 o 
   0   3  10       34.16       28.55      6.38 o 
   1   3  10        8.78        3.34      8.81 o 
   2   3  10      259.44      239.22     10.15 o 
   3   3  10      123.05      123.67      9.58 o 
   4   3  10       39.34       53.72      8.88 o 
   5   3  10      180.39      200.49     11.09 o 
   6   3  10       30.55       14.69      7.89 o 
   7   3  10       12.68       17.95      6.61 o 
 -11   4  10       41.80       47.14     12.97 o 
  -9   4  10        0.09        6.86      7.14 o 
  -8   4  10      723.93      770.22     19.34 o 
  -7   4  10        0.64       -3.92      5.77 o 
  -6   4  10      238.94      238.57     10.92 o 
  -5   4  10      386.29      326.93     13.21 o 
  -4   4  10       35.15       23.57      7.68 o 
  -3   4  10       50.79       40.65      3.63 o 
  -2   4  10       23.27       20.38      6.60 o 
  -1   4  10        3.11        7.09      6.63 o 
   0   4  10      124.32      113.87      7.75 o 
   1   4  10        6.62        5.73      5.58 o 
   2   4  10        0.27        2.03      6.50 o 
   3   4  10      151.00      147.27      9.41 o 
   4   4  10      179.88      172.09     10.11 o 
   5   4  10        9.20        8.12      6.22 o 
   6   4  10        0.82        6.12      3.92 o 
 -12   5  10      103.87      157.53     18.11 o 
 -11   5  10        5.34        4.39      6.15 o 
 -10   5  10       17.68        9.63      7.49 o 
  -9   5  10      103.82       83.92     36.24 o 
  -8   5  10      178.21      152.16     18.34 o 
  -6   5  10      157.17      130.86     11.92 o 
  -5   5  10       48.89       49.95     11.26 o 
  -4   5  10       12.51        6.01      9.16 o 
  -3   5  10       36.18       21.73      7.64 o 
  -2   5  10      475.86      459.81     14.34 o 
  -1   5  10       38.57       25.94     14.29 o 
   0   5  10       78.51       79.64     12.89 o 
   1   5  10        1.94        6.85      4.72 o 
   2   5  10       58.64       46.97      6.91 o 
   3   5  10       56.30       43.92      8.92 o 
   4   5  10        4.69        8.12      2.97 o 
   5   5  10       18.22       15.47      8.62 o 
 -12   6  10        0.99        3.69      5.59 o 
 -11   6  10       10.55       19.40     12.05 o 
 -10   6  10        0.84        6.91      4.16 o 
  -9   6  10       74.59       76.22     27.93 o 
  -8   6  10       54.59       54.96     13.22 o 
  -7   6  10      132.30      117.55     13.56 o 
  -6   6  10       18.85       10.22      7.92 o 
  -5   6  10        7.40        1.20     14.53 o 
  -4   6  10      269.05      247.93     18.00 o 
  -3   6  10       25.16       28.81      9.19 o 
  -2   6  10      246.63      230.87     22.27 o 
  -1   6  10       12.81        4.31      9.63 o 
   0   6  10       20.85       28.87      9.44 o 
   1   6  10        7.65       11.12     13.80 o 
   2   6  10       27.99       21.48     12.58 o 
   3   6  10       31.16       16.40      7.94 o 
   4   6  10       10.60       10.45     16.48 o 
 -12   7  10       11.89        7.66     12.38 o 
 -10   7  10       15.55       19.64     11.53 o 
  -9   7  10       10.41       10.24      5.61 o 
  -8   7  10        2.47       20.01     10.03 o 
  -7   7  10        4.21       12.00     12.68 o 
  -6   7  10       86.51       72.74     14.37 o 
  -5   7  10       74.58       87.38     13.95 o 
  -4   7  10       37.75       36.71     12.76 o 
  -3   7  10       31.62       30.20      9.88 o 
  -2   7  10        0.44       12.27     11.43 o 
  -1   7  10       21.99       29.08      9.08 o 
   0   7  10       23.84       20.71      8.37 o 
   1   7  10       22.00       30.86     16.70 o 
   2   7  10        6.62        4.93      6.76 o 
   3   7  10        6.84       19.08     22.48 o 
 -10   8  10       21.88       12.52      9.79 o 
  -9   8  10       43.99       30.42     10.33 o 
  -8   8  10       47.45       41.50     13.58 o 
  -7   8  10       92.22      110.46     18.04 o 
  -6   8  10        2.02        2.31      8.51 o 
  -5   8  10       15.93       16.32      9.22 o 
  -4   8  10       11.73       14.25      9.16 o 
  -3   8  10        3.92        8.40      8.41 o 
  -2   8  10      205.58      196.89     22.64 o 
  -1   8  10      105.87      118.24     21.89 o 
   0   8  10        4.75        9.78      7.68 o 
   1   8  10        6.51        7.24      6.55 o 
 -10   9  10       77.44       43.43     24.31 o 
  -9   9  10        0.01       12.21     14.07 o 
  -8   9  10        3.57        3.43     10.62 o 
  -7   9  10       21.73       33.28     15.27 o 
  -6   9  10        5.26       18.20     14.49 o 
  -5   9  10       26.45       17.81      9.08 o 
  -4   9  10       74.46       89.52     13.23 o 
  -3   9  10        0.26       -2.87      9.35 o 
  -2   9  10       54.34       46.96     15.22 o 
  -1   9  10        5.79        2.85      7.00 o 
  -8  10  10        0.27       21.54     14.70 o 
  -7  10  10      191.74      274.40     19.10 o 
  -6  10  10       73.47      123.17     17.73 o 
  -5  10  10       36.17       58.65     17.24 o 
  -4  10  10        0.08        7.02     13.27 o 
  -3  10  10        0.86       19.96     14.28 o 
   5 -15  11        4.42       20.20     16.58 o 
   1 -14  11        6.48       23.18     23.06 o 
   2 -14  11       19.20       27.64     17.22 o 
   3 -14  11        0.78        6.11     16.37 o 
   4 -14  11       16.39       -6.13     17.78 o 
   5 -14  11       21.49        5.05     17.97 o 
   6 -14  11      166.37      136.43     17.36 o 
   7 -14  11       24.16       14.14     17.40 o 
   8 -14  11        0.03       12.34      7.19 o 
  -1 -13  11       17.70        7.07     15.88 o 
   0 -13  11        0.77       17.92     17.08 o 
   1 -13  11       14.25       34.95     25.53 o 
   2 -13  11       74.43       98.72     28.28 o 
   5 -13  11       23.23       11.28      7.90 o 
   6 -13  11       12.12       10.42      9.46 o 
   7 -13  11       11.04        4.16      6.38 o 
   8 -13  11        0.00        2.08      5.70 o 
   9 -13  11        0.87       17.31     18.72 o 
  10 -13  11      183.46      228.65     17.69 o 
  -3 -12  11       19.44       14.56     14.80 o 
  -2 -12  11        0.47        5.61     16.89 o 
  -1 -12  11       42.17       32.81     16.72 o 
   0 -12  11        2.32       21.63     17.08 o 
   1 -12  11        9.43       -2.40     15.90 o 
   2 -12  11        2.81       -1.13     17.00 o 
   3 -12  11      183.93      181.09     13.26 o 
   4 -12  11      140.79      128.11     34.98 o 
   5 -12  11       67.91       70.91     24.63 o 
   6 -12  11      211.09      198.07     18.80 o 
   7 -12  11        8.62        6.11     10.95 o 
   8 -12  11       19.16       15.20     14.52 o 
   9 -12  11        8.42       10.38     12.73 o 
  10 -12  11       68.10       50.44     11.75 o 
  -4 -11  11        2.50        6.48     15.22 o 
  -3 -11  11        8.35       -2.28     16.16 o 
  -2 -11  11       89.72       52.26     17.12 o 
  -1 -11  11       49.72       38.51      8.48 o 
   0 -11  11        0.50       -6.53     18.04 o 
   1 -11  11      116.55      107.20     23.89 o 
   2 -11  11       60.84       61.37     12.53 o 
   3 -11  11      153.26      172.33     19.27 o 
   4 -11  11       47.60       39.26     11.55 o 
   5 -11  11      102.44       79.74     15.91 o 
   6 -11  11       37.10       48.40     12.98 o 
   7 -11  11       42.99       40.58     12.73 o 
   8 -11  11       19.06       20.95     15.18 o 
   9 -11  11        3.34        2.84     10.45 o 
  10 -11  11        1.47        8.88      8.72 o 
  11 -11  11       25.37       23.37     15.95 o 
  -5 -10  11       11.12       37.30     21.98 o 
  -4 -10  11       42.56       48.20     23.98 o 
  -3 -10  11        1.17        5.92     17.10 o 
  -2 -10  11      204.94      200.34     12.82 o 
  -1 -10  11        0.28        0.12      9.41 o 
   0 -10  11       39.71       41.03     16.98 o 
   1 -10  11        2.34        3.77      6.65 o 
   2 -10  11       43.62       57.69     18.09 o 
   3 -10  11        6.06        5.04     15.17 o 
   4 -10  11      166.28      118.58     13.01 o 
   5 -10  11       91.93       66.74     18.00 o 
   6 -10  11        3.12       10.81      7.89 o 
   7 -10  11      166.77      232.81     26.52 o 
   8 -10  11       42.92       46.65     12.48 o 
   9 -10  11        4.90        5.82      9.80 o 
  10 -10  11        0.57        7.05      9.25 o 
  11 -10  11        0.10       11.60      9.36 o 
  -5  -9  11        2.80       22.64     16.07 o 
  -4  -9  11      131.26      141.77     24.76 o 
  -3  -9  11       14.45       24.83     23.11 o 
  -2  -9  11        3.51       13.95     16.93 o 
  -1  -9  11       30.90       14.23      9.40 o 
   0  -9  11       21.07       22.31     18.06 o 
   1  -9  11        3.47        5.15      5.08 o 
   2  -9  11        6.69       11.91     14.94 o 
   3  -9  11      177.55      157.86     22.84 o 
   4  -9  11        7.56        4.06     13.47 o 
   5  -9  11       87.61       90.90     20.70 o 
   6  -9  11       34.77       19.40     11.45 o 
   7  -9  11      236.16      275.51     21.23 o 
   8  -9  11      106.57      100.00     13.61 o 
   9  -9  11        0.32       -7.15      9.06 o 
  10  -9  11       11.43       14.31      9.29 o 
  11  -9  11        6.25       26.62     11.48 o 
  -7  -8  11      168.75      218.34     23.79 o 
  -6  -8  11        1.43       25.51     20.72 o 
  -5  -8  11       27.74       40.59     16.72 o 
  -4  -8  11        8.75       40.47     23.53 o 
  -3  -8  11       81.83       77.56      8.33 o 
  -2  -8  11      221.60      238.92     11.52 o 
  -1  -8  11       33.87       21.50     10.72 o 
   0  -8  11      349.93      323.51     15.62 o 
   1  -8  11      174.03      157.37     23.35 o 
   2  -8  11       12.83        6.14      5.39 o 
   3  -8  11       33.00       34.96     14.40 o 
   4  -8  11      124.94      117.98     10.05 o 
   5  -8  11        0.35        1.31      5.83 o 
   6  -8  11       91.82       92.75     11.67 o 
   7  -8  11       79.47       82.98     11.35 o 
   8  -8  11       24.00        4.49      8.65 o 
   9  -8  11       13.73       14.73     12.16 o 
  10  -8  11       12.65       34.29     11.20 o 
  11  -8  11       16.34       28.20      9.95 o 
  -8  -7  11        7.03       11.81     15.60 o 
  -7  -7  11        5.40       -4.18     15.13 o 
  -6  -7  11        4.74       -4.13     15.48 o 
  -5  -7  11        0.36      -16.72     16.84 o 
  -4  -7  11      270.63      256.39     15.18 o 
  -3  -7  11      151.85      104.10     19.00 o 
  -2  -7  11      112.80      124.30     24.10 o 
  -1  -7  11      244.59      254.35     13.24 o 
   0  -7  11        2.05        6.10     12.16 o 
   1  -7  11      139.47      131.18      5.69 o 
   2  -7  11      131.05      122.24     22.84 o 
   3  -7  11        8.20       18.36      6.92 o 
   4  -7  11        5.46       14.69      8.05 o 
   5  -7  11      121.59      112.00     10.56 o 
   6  -7  11       55.27       74.01     11.12 o 
   7  -7  11      214.61      224.63     15.20 o 
   8  -7  11      148.22      142.46     24.88 o 
   9  -7  11       76.55       85.25     13.60 o 
  10  -7  11        0.24        1.11      9.14 o 
  11  -7  11        8.52        8.51      9.66 o 
  -9  -6  11       21.16       -8.08     14.47 o 
  -8  -6  11        6.88        2.87     14.94 o 
  -7  -6  11       38.46       27.90     16.51 o 
  -6  -6  11       78.19       54.94     16.96 o 
  -5  -6  11       54.97       69.19      9.20 o 
  -4  -6  11      141.99      121.95     44.44 o 
  -3  -6  11       67.45       50.20      8.86 o 
  -2  -6  11      350.34      328.80     13.28 o 
  -1  -6  11     1031.71     1027.17     39.65 o 
   0  -6  11      426.65      441.97     21.44 o 
   1  -6  11       48.48       40.92      4.97 o 
   2  -6  11        1.80        4.36      7.55 o 
   3  -6  11       41.95       44.61      7.92 o 
   4  -6  11        0.76        0.73      5.84 o 
   5  -6  11       37.63       45.61     12.80 o 
   6  -6  11      653.93      685.90     17.99 o 
   7  -6  11      198.93      210.61     17.23 o 
   8  -6  11       18.69       18.94     10.09 o 
   9  -6  11       64.80       76.85     16.71 o 
  10  -6  11        1.55        6.52      8.23 o 
  11  -6  11        6.17       19.98      9.11 o 
  -9  -5  11        0.19       11.34     14.09 o 
  -8  -5  11       24.41       13.74     20.50 o 
  -7  -5  11       10.81        6.72     14.19 o 
  -6  -5  11       38.38       18.88      9.68 o 
  -5  -5  11       31.71       19.72      5.71 o 
  -4  -5  11       55.94       47.13      7.85 o 
  -3  -5  11        0.09        0.78      7.20 o 
  -2  -5  11       56.37       58.59     13.27 o 
  -1  -5  11      194.41      214.94     16.01 o 
   0  -5  11      648.19      719.02     24.39 o 
   1  -5  11       45.99       51.04     13.68 o 
   2  -5  11       36.24       41.62      3.93 o 
   3  -5  11       43.06       44.25     10.09 o 
   4  -5  11      132.72      137.39     14.20 o 
   5  -5  11      179.92      196.52      9.61 o 
   6  -5  11      126.57      132.11     12.12 o 
   7  -5  11      150.78      152.78     11.17 o 
   8  -5  11      135.90      132.63     13.88 o 
   9  -5  11       74.75       79.95     11.17 o 
  10  -5  11      164.51      182.20     13.75 o 
  11  -5  11        2.47        5.95     12.99 o 
 -10  -4  11       13.46        7.82     12.00 o 
  -9  -4  11       36.15       32.44     19.75 o 
  -8  -4  11       66.01       76.36     21.35 o 
  -7  -4  11       62.48       65.04     20.08 o 
  -6  -4  11       17.06       34.41     20.25 o 
  -5  -4  11       94.31       82.70      9.31 o 
  -4  -4  11      118.28      129.19     14.71 o 
  -3  -4  11       10.78       18.29      9.93 o 
  -2  -4  11       57.64       58.93     13.85 o 
  -1  -4  11      641.40      650.05     40.20 o 
   0  -4  11      369.76      377.54     29.31 o 
   1  -4  11      100.63       89.48      3.17 o 
   2  -4  11        6.44        8.18      7.65 o 
   3  -4  11       42.47       31.07     10.26 o 
   4  -4  11       18.19       13.58      7.85 o 
   5  -4  11        5.58        2.44      6.99 o 
   6  -4  11      329.36      297.94     13.98 o 
   7  -4  11      244.07      245.74     13.83 o 
   8  -4  11      145.43      140.23     12.93 o 
   9  -4  11      169.98      167.10     13.44 o 
  10  -4  11       20.73       17.70      9.14 o 
 -10  -3  11       66.16       48.90     17.47 o 
  -9  -3  11      111.08      119.25     21.37 o 
  -8  -3  11       19.25       13.55     12.42 o 
  -7  -3  11        5.22        6.31      3.10 o 
  -6  -3  11       17.71       17.26      8.24 o 
  -5  -3  11      186.50      195.74      9.41 o 
  -4  -3  11     1571.84     1731.03     25.88 o 
  -3  -3  11       63.40       54.20     13.54 o 
  -2  -3  11        4.29        6.78     10.15 o 
  -1  -3  11      723.09      693.68     30.91 o 
   0  -3  11      466.10      436.87     17.51 o 
   1  -3  11        8.29       10.28      2.80 o 
   2  -3  11      273.80      289.63      9.74 o 
   3  -3  11       22.09       24.71      9.55 o 
   4  -3  11       52.15       49.79     11.97 o 
   5  -3  11      170.30      186.63     10.73 o 
   6  -3  11       66.30       74.22     10.89 o 
   7  -3  11        7.74        5.15     10.61 o 
   8  -3  11       30.69       26.83     10.83 o 
   9  -3  11       29.39       21.90      8.93 o 
  10  -3  11       29.21       22.38      9.50 o 
 -11  -2  11        0.03       14.35     14.52 o 
 -10  -2  11        9.66        3.22     10.26 o 
  -9  -2  11       23.36       36.66     17.33 o 
  -8  -2  11       97.36       88.63     17.82 o 
  -7  -2  11        1.46       -0.74      5.35 o 
  -6  -2  11       14.35       15.65      7.26 o 
  -5  -2  11      460.91      457.82     16.62 o 
  -4  -2  11      592.01      627.69     17.78 o 
  -3  -2  11     3554.44     3956.53     42.42 o 
  -2  -2  11      144.38      165.32     13.10 o 
  -1  -2  11       95.50       72.15     31.63 o 
   0  -2  11      391.39      418.71     11.74 o 
   1  -2  11       28.18       24.41      4.68 o 
   2  -2  11       41.09       34.45      5.67 o 
   3  -2  11        1.24       13.07      7.19 o 
   4  -2  11       84.94       76.78      9.97 o 
   5  -2  11      300.02      300.65     13.49 o 
   6  -2  11      354.40      371.84     24.90 o 
   7  -2  11      226.94      234.68     13.90 o 
   8  -2  11      230.83      233.94     13.29 o 
   9  -2  11        0.02        9.51      7.31 o 
  10  -2  11        9.22        5.99      7.54 o 
 -11  -1  11        9.52      185.53     15.83 o 
 -10  -1  11       39.69       43.73     14.09 o 
  -8  -1  11       89.27       75.86     13.18 o 
  -7  -1  11        8.21       12.47      5.83 o 
  -6  -1  11       12.13        9.52      4.07 o 
  -5  -1  11       46.98       37.91      6.01 o 
  -4  -1  11      880.12      932.00     68.57 o 
  -3  -1  11     1083.91     1117.92     43.02 o 
  -2  -1  11      276.44      274.58     13.96 o 
  -1  -1  11      203.18      191.68      9.15 o 
   0  -1  11      706.53      710.60     12.77 o 
   1  -1  11        6.97        2.40      2.86 o 
   2  -1  11       18.94       30.39      7.83 o 
   3  -1  11        4.22       -2.42      7.19 o 
   4  -1  11        4.90        1.04      6.95 o 
   5  -1  11       84.86       84.69     14.43 o 
   6  -1  11      574.32      604.26     15.09 o 
   7  -1  11       39.26       44.80     11.09 o 
   8  -1  11      104.74      128.61     11.67 o 
   9  -1  11       99.99      133.39     12.64 o 
 -11   0  11       35.67       34.24     13.67 o 
 -10   0  11       87.01       62.15     13.32 o 
  -9   0  11       40.03       35.94     11.91 o 
  -8   0  11        0.61        4.31      4.63 o 
  -7   0  11       23.65       16.56      3.87 o 
  -6   0  11       18.78       16.44      5.01 o 
  -5   0  11       18.17       16.25      3.93 o 
  -4   0  11     1361.97     1378.81     16.17 o 
  -3   0  11      291.67      253.88     12.52 o 
  -2   0  11        4.41        4.52      3.04 o 
  -1   0  11      611.27      641.11     18.43 o 
   0   0  11       58.78       63.06      5.59 o 
   1   0  11       49.56       52.96     11.48 o 
   2   0  11       16.13       13.09      6.68 o 
   3   0  11        0.62       -0.81      7.11 o 
   4   0  11      376.10      398.03     12.70 o 
   5   0  11       27.90       32.99      7.96 o 
   6   0  11      126.57      143.26     17.09 o 
   7   0  11       20.33       22.01      9.04 o 
   8   0  11       14.64       25.55     14.49 o 
   9   0  11       36.37       38.58      8.75 o 
 -11   1  11       14.52       15.38     11.51 o 
 -10   1  11        6.28       18.30     10.95 o 
  -9   1  11      100.94      100.51     10.99 o 
  -8   1  11        1.72        6.48      4.07 o 
  -7   1  11       47.26       45.85      6.01 o 
  -6   1  11       60.85       44.00      7.54 o 
  -5   1  11      580.24      557.46     21.55 o 
  -4   1  11       80.56       76.25      7.50 o 
  -3   1  11       60.07       59.82      4.86 o 
  -2   1  11      237.35      233.84      8.26 o 
  -1   1  11      350.13      403.32     18.67 o 
   0   1  11     1378.44     1352.88     17.54 o 
   1   1  11       13.07        8.84      6.99 o 
   2   1  11      299.86      295.43     17.21 o 
   3   1  11      138.85      136.53      9.87 o 
   4   1  11      444.93      418.33     13.52 o 
   5   1  11        0.11        3.81      7.84 o 
   6   1  11       49.10       64.00     10.48 o 
   7   1  11        1.05       11.07      7.11 o 
   8   1  11       45.35       54.20      9.80 o 
  -9   2  11       38.39       19.49     16.79 o 
  -8   2  11        3.55        6.73      4.84 o 
  -7   2  11        9.36        9.82      4.26 o 
  -6   2  11        9.30        8.23      4.60 o 
  -5   2  11       62.40       57.02      8.58 o 
  -4   2  11      219.09      229.25      8.01 o 
  -3   2  11        3.67        6.28      4.68 o 
  -2   2  11        6.59        4.35      5.43 o 
  -1   2  11        2.79        3.47      5.04 o 
   0   2  11       84.30       79.42      7.22 o 
   1   2  11        2.60        8.12      7.02 o 
   2   2  11      248.54      253.45     10.01 o 
   3   2  11       39.82       47.30      8.33 o 
   4   2  11       22.04       19.58      7.95 o 
   5   2  11        3.17        5.82      6.82 o 
   6   2  11       14.86       12.41      6.15 o 
   7   2  11        1.48        8.94      6.30 o 
  -9   3  11       11.50        9.23      5.17 o 
  -8   3  11       17.84       14.84      6.41 o 
  -7   3  11        3.10        2.70      9.25 o 
  -6   3  11        0.24        6.27      3.91 o 
  -5   3  11      197.73      192.89     11.57 o 
  -4   3  11        0.06        5.47      3.29 o 
  -3   3  11        1.82       11.17      5.36 o 
  -2   3  11      466.63      466.37     17.45 o 
  -1   3  11       86.96       94.10      7.02 o 
   0   3  11        0.10       15.29      6.27 o 
   1   3  11       29.36       36.20      7.32 o 
   2   3  11       19.62       16.87      6.61 o 
   3   3  11      160.81      174.32     10.86 o 
   4   3  11       25.82       21.07      6.69 o 
   5   3  11        0.01       -2.49      6.40 o 
   6   3  11        0.01       17.58      6.97 o 
 -10   4  11       15.36        6.29      5.50 o 
  -9   4  11        0.09        8.50      6.39 o 
  -8   4  11       42.49       59.04     13.62 o 
  -7   4  11       29.04       13.95      9.68 o 
  -6   4  11       20.54       19.70      7.23 o 
  -5   4  11        2.51        1.68      5.27 o 
  -4   4  11      111.51       81.14      8.94 o 
  -3   4  11      147.01      147.23     13.93 o 
  -2   4  11      467.85      415.96     13.82 o 
  -1   4  11      201.61      217.38     13.55 o 
   0   4  11       18.89       15.59      4.41 o 
   1   4  11       15.01       14.68      6.29 o 
   2   4  11       37.92       35.65      7.71 o 
   3   4  11        5.12        2.44      5.94 o 
   4   4  11       31.43       18.64      7.51 o 
   5   4  11       12.46        8.54      6.26 o 
 -10   5  11       58.58       39.34     21.23 o 
  -9   5  11       16.90       12.85      8.90 o 
  -8   5  11       37.21       37.18     14.59 o 
  -7   5  11       22.77       58.13      7.38 o 
  -6   5  11      249.70      256.84     18.50 o 
  -5   5  11       24.27       19.63     10.06 o 
  -4   5  11        0.33       -0.10      9.23 o 
  -3   5  11       59.20       40.03     12.41 o 
  -2   5  11        0.61        2.93      6.70 o 
  -1   5  11        0.03        1.52      7.11 o 
   0   5  11        0.01       11.69      7.94 o 
   1   5  11       12.99       19.25     10.71 o 
   2   5  11       26.76       24.04     16.98 o 
   3   5  11       21.32       24.89      7.26 o 
   4   5  11        6.42       15.76      8.94 o 
 -11   6  11        1.73        5.59      4.96 o 
 -10   6  11       25.30       17.78      8.78 o 
  -9   6  11       12.91        8.85      4.77 o 
  -8   6  11       10.62      -10.40     17.55 o 
  -7   6  11        0.19       -1.88      6.42 o 
  -6   6  11        4.07       -0.67      6.73 o 
  -5   6  11       36.55       36.05      9.40 o 
  -4   6  11       17.68       27.62     10.03 o 
  -3   6  11        5.94        7.03      5.75 o 
  -2   6  11        6.91       17.38      6.96 o 
  -1   6  11        9.46       12.56     12.37 o 
   0   6  11       61.31       70.88     25.84 o 
   1   6  11        2.25        2.36      9.27 o 
   2   6  11       25.52       31.91     12.81 o 
   3   6  11      152.93      155.78     28.96 o 
 -11   7  11        0.34        3.19      3.34 o 
 -10   7  11        4.07        7.38      4.60 o 
  -9   7  11        7.56       10.52      6.67 o 
  -7   7  11        0.37       15.45      7.29 o 
  -6   7  11        4.07       11.32     15.04 o 
  -5   7  11       36.38       40.77      7.97 o 
  -4   7  11        7.59       -2.80      7.66 o 
  -3   7  11        0.01        6.40      8.43 o 
  -2   7  11        6.34        0.56      7.47 o 
  -1   7  11        9.94        4.75      9.04 o 
   0   7  11       14.22       21.98      9.68 o 
   1   7  11        9.16        8.40      7.16 o 
   2   7  11        5.70        3.10      8.89 o 
 -10   8  11       28.87       42.02     14.02 o 
  -8   8  11        8.18        7.61      9.09 o 
  -7   8  11        1.33       -1.55      9.79 o 
  -6   8  11       23.09       29.19     12.06 o 
  -5   8  11       42.63       59.99     10.96 o 
  -4   8  11        1.62       10.14      7.95 o 
  -3   8  11       46.08       81.93     21.36 o 
  -2   8  11        0.11        6.36      7.72 o 
  -1   8  11       61.17       45.14     12.45 o 
   0   8  11       49.58       31.67     10.15 o 
  -8   9  11       14.95       36.73     11.16 o 
  -7   9  11       11.48       28.33     15.13 o 
  -6   9  11       11.78       28.73     15.17 o 
  -5   9  11       16.65       16.55      9.10 o 
  -4   9  11       43.41       56.53     13.31 o 
  -3   9  11       96.38       90.42     16.11 o 
   4 -14  12        7.60        4.16     20.20 o 
   5 -14  12       12.82       -1.36     18.25 o 
   6 -14  12        3.98       12.52     17.78 o 
   7 -14  12        2.79       11.37     24.69 o 
  -1 -13  12        0.16       -2.09     18.11 o 
   0 -13  12      104.39       97.75     29.41 o 
   1 -13  12       16.70       24.52     18.04 o 
   2 -13  12       87.41      106.23     26.33 o 
   3 -13  12       18.21       24.97     19.19 o 
   4 -13  12       28.22       48.27     24.73 o 
   5 -13  12        0.89        2.35     17.52 o 
   8 -13  12       72.50       69.19     26.49 o 
   9 -13  12        0.11       -3.57     15.55 o 
  -2 -12  12       42.61       56.75     17.08 o 
  -1 -12  12      196.38      216.95     28.42 o 
   0 -12  12        0.85       -4.60     17.08 o 
   1 -12  12        1.14        5.03     17.64 o 
   2 -12  12       74.60       95.64     17.43 o 
   3 -12  12        2.06       23.56     16.86 o 
   4 -12  12       66.90      105.72     26.68 o 
   5 -12  12       11.49       38.54     18.77 o 
   6 -12  12      106.59       79.81     20.76 o 
   7 -12  12      123.30      147.80     22.78 o 
   8 -12  12       11.25       23.39     19.31 o 
   9 -12  12        3.43       11.48      7.06 o 
  10 -12  12        4.43        0.49      8.85 o 
  -4 -11  12       52.77       55.59     21.80 o 
  -3 -11  12       35.95       44.39     16.21 o 
  -2 -11  12       83.86       85.92     23.21 o 
  -1 -11  12       35.25       31.88      8.03 o 
   0 -11  12        0.32       10.00     10.58 o 
   1 -11  12       24.86       56.79     25.37 o 
   2 -11  12        4.22       21.54     16.16 o 
   3 -11  12        0.24      -13.04     18.70 o 
   4 -11  12       26.25       28.82     20.15 o 
   5 -11  12       37.65       27.37     12.38 o 
   6 -11  12       32.06       28.93     12.41 o 
   7 -11  12       87.28      109.16     13.93 o 
   8 -11  12       72.50       80.28      9.90 o 
   9 -11  12        0.31        5.45     18.27 o 
  10 -11  12       54.70       60.97     18.77 o 
  -5 -10  12       23.77       28.58     14.52 o 
  -4 -10  12        0.72        4.37     14.91 o 
  -3 -10  12        0.01       27.57     22.99 o 
  -2 -10  12        3.61       15.36      8.75 o 
  -1 -10  12       20.24       54.77     24.50 o 
   0 -10  12       14.79       18.47     12.32 o 
   1 -10  12        0.00        9.70     17.85 o 
   2 -10  12        0.00        4.04     17.47 o 
   3 -10  12      272.69      203.92     25.79 o 
   4 -10  12        0.15       -3.90     18.77 o 
   5 -10  12        1.48       10.81      9.44 o 
   6 -10  12        5.58        4.08      7.41 o 
   7 -10  12       27.93       22.76     18.01 o 
   8 -10  12       18.25       11.67     20.50 o 
   9 -10  12       67.95       57.36     20.53 o 
  10 -10  12       11.33        9.68      8.95 o 
  -6  -9  12       14.47        3.55     15.08 o 
  -5  -9  12       73.30      100.67     22.43 o 
  -4  -9  12        9.42        3.05     16.91 o 
  -3  -9  12       44.01       43.17     22.90 o 
  -2  -9  12       56.90       44.02     18.70 o 
  -1  -9  12       72.71       76.98     29.29 o 
   0  -9  12       28.87       24.10     10.16 o 
   1  -9  12        1.61        5.27     11.39 o 
   2  -9  12       18.65       11.91     18.11 o 
   3  -9  12       31.06       18.08      7.02 o 
   4  -9  12       30.82       34.05     10.03 o 
   5  -9  12      111.25      111.23     13.75 o 
   6  -9  12        8.03       32.93     20.60 o 
   7  -9  12       51.27       95.66     28.47 o 
   8  -9  12       17.14        0.85     10.51 o 
   9  -9  12       59.64       69.39     44.14 o 
  10  -9  12        0.64        1.19      8.87 o 
  11  -9  12        1.04        4.86      9.51 o 
  -7  -8  12       13.22       74.24     23.32 o 
  -6  -8  12        7.23        7.42     15.83 o 
  -5  -8  12       10.81       -7.77     15.71 o 
  -4  -8  12       80.72      136.37     25.44 o 
  -3  -8  12      111.07      105.48     22.48 o 
  -2  -8  12      105.02       77.31     21.23 o 
  -1  -8  12       98.25      103.96     11.64 o 
   0  -8  12      165.55      182.30     17.63 o 
   1  -8  12      217.19      222.58     23.41 o 
   2  -8  12        9.39        9.84      5.93 o 
   3  -8  12       99.80      101.79     21.26 o 
   4  -8  12       16.88        5.35      5.66 o 
   5  -8  12      151.76      160.56     29.29 o 
   6  -8  12      120.25      110.51     21.16 o 
   7  -8  12       75.34       58.41     16.85 o 
   8  -8  12       25.59       15.54      8.28 o 
   9  -8  12       18.20       -0.97      9.20 o 
  10  -8  12       10.81       26.44     19.33 o 
  11  -8  12        0.86        0.85      9.54 o 
  -8  -7  12        0.64        7.77     15.60 o 
  -7  -7  12        2.58        4.91     16.58 o 
  -6  -7  12        0.03        2.28     16.93 o 
  -5  -7  12       10.25       -0.85     17.66 o 
  -4  -7  12        6.27        8.41      5.45 o 
  -3  -7  12       78.68       77.40     23.53 o 
  -2  -7  12      366.60      331.91     16.69 o 
  -1  -7  12        8.32        3.36     15.87 o 
   0  -7  12      206.47      192.28     16.89 o 
   1  -7  12      279.86      268.79     31.18 o 
   2  -7  12       36.99       36.45     14.34 o 
   3  -7  12        6.63        7.75      3.72 o 
   4  -7  12        9.81       -4.42     21.04 o 
   5  -7  12       51.37       29.62     21.21 o 
   6  -7  12        2.51        6.65     13.19 o 
   7  -7  12       86.51       80.85     11.14 o 
   8  -7  12       23.22       40.93     12.42 o 
   9  -7  12       11.34      107.76     13.01 o 
  10  -7  12        0.06       14.57      9.48 o 
  -8  -6  12        6.00       17.52     13.83 o 
  -7  -6  12        2.23        6.72     15.24 o 
  -6  -6  12        7.13       25.46     22.81 o 
  -5  -6  12       72.63       76.46      9.23 o 
  -4  -6  12        0.67        9.62      7.79 o 
  -3  -6  12       16.06       24.06      8.86 o 
  -2  -6  12      149.40      129.11     12.31 o 
  -1  -6  12       64.78       63.22     18.88 o 
   0  -6  12      100.96       73.78     24.06 o 
   1  -6  12      113.98      122.95     15.12 o 
   2  -6  12       52.99       31.29     15.05 o 
   3  -6  12       34.17       25.81     11.14 o 
   4  -6  12      318.93      320.63     19.78 o 
   5  -6  12      227.82      233.40     18.78 o 
   6  -6  12        0.50       10.74      6.49 o 
   7  -6  12       21.44       11.64      7.45 o 
   8  -6  12        0.40       12.12     10.11 o 
   9  -6  12      132.09      126.02     13.10 o 
  10  -6  12       40.78       38.28      8.95 o 
  -9  -5  12        1.55        8.95     11.65 o 
  -8  -5  12        0.52       19.61     14.23 o 
  -7  -5  12        4.78       13.95     14.56 o 
  -6  -5  12       28.28       30.99     20.48 o 
  -5  -5  12       15.11        4.46      5.75 o 
  -4  -5  12      112.22      104.79      9.34 o 
  -3  -5  12       74.41       60.78     10.86 o 
  -2  -5  12       65.33       68.93     11.59 o 
  -1  -5  12      366.65      365.59     17.36 o 
   0  -5  12      395.32      423.13     20.78 o 
   1  -5  12      244.23      259.38     20.23 o 
   2  -5  12       46.92       55.98      6.81 o 
   3  -5  12        8.55        1.63      6.61 o 
   4  -5  12       33.46       37.51     11.00 o 
   5  -5  12      136.41      139.61      9.95 o 
   6  -5  12       16.25       13.05      6.88 o 
   7  -5  12      157.40      151.64     12.01 o 
   8  -5  12        0.29       16.64      8.88 o 
   9  -5  12        0.84        8.12      8.54 o 
  10  -5  12        0.04        0.93      8.26 o 
  -9  -4  12        0.03       -2.33     11.60 o 
  -8  -4  12       12.37       -0.99     13.15 o 
  -7  -4  12        5.35       24.03     19.38 o 
  -6  -4  12        5.55        2.89     14.09 o 
  -5  -4  12      199.26      182.93     10.87 o 
  -4  -4  12       15.18       19.93      7.34 o 
  -3  -4  12       19.37       22.32     10.79 o 
  -2  -4  12        0.15       -3.67     10.46 o 
  -1  -4  12      176.96      187.39     17.87 o 
   0  -4  12       74.78       95.41     25.18 o 
   1  -4  12        2.33        8.29     19.71 o 
   2  -4  12        1.59        1.48      9.94 o 
   3  -4  12       14.14        9.80      6.01 o 
   4  -4  12       99.54       77.40     10.44 o 
   5  -4  12        2.72       14.06      7.03 o 
   6  -4  12        1.11       10.25      7.53 o 
   7  -4  12        7.14        0.22      8.61 o 
   8  -4  12      214.30      207.84     13.18 o 
   9  -4  12        0.99        5.90      7.92 o 
  10  -4  12       46.82       32.02      9.37 o 
 -10  -3  12      113.95      102.99     18.23 o 
  -9  -3  12        1.26       -9.91     10.71 o 
  -8  -3  12       54.32       31.10     12.54 o 
  -7  -3  12       18.67       22.13      9.31 o 
  -6  -3  12       12.05       10.81      6.05 o 
  -5  -3  12       42.94       22.08      7.36 o 
  -4  -3  12       45.04       21.48      9.47 o 
  -3  -3  12     1047.10     1107.78     56.59 o 
  -2  -3  12       15.74       27.98     11.59 o 
  -1  -3  12      440.39      492.55     23.75 o 
   0  -3  12      152.32      155.64     15.21 o 
   1  -3  12       53.66       43.19      7.32 o 
   2  -3  12       76.01       94.17      8.21 o 
   3  -3  12       20.49       22.80      6.31 o 
   4  -3  12       32.28       38.27      8.22 o 
   5  -3  12      142.17      144.57      9.13 o 
   6  -3  12       12.18        2.65      8.06 o 
   7  -3  12       52.57       45.31     17.66 o 
   8  -3  12        2.21       10.49      9.29 o 
   9  -3  12        5.37       12.92      7.79 o 
 -10  -2  12      140.43      148.58     19.52 o 
  -9  -2  12        3.50       -6.95      9.49 o 
  -8  -2  12        0.21        0.76      9.83 o 
  -7  -2  12       33.77       25.55      8.91 o 
  -6  -2  12      230.96      252.12     15.76 o 
  -5  -2  12       24.94       23.12      8.98 o 
  -4  -2  12      590.15      620.49     16.64 o 
  -3  -2  12       10.36        9.07      8.93 o 
  -2  -2  12        4.92        2.75     10.33 o 
  -1  -2  12     2001.97     2086.57     30.82 o 
   0  -2  12      263.30      271.14     15.18 o 
   1  -2  12      105.77       94.64      8.33 o 
   2  -2  12       45.73       62.90     10.20 o 
   3  -2  12       19.76        3.27      6.69 o 
   4  -2  12       47.58       48.92     11.61 o 
   5  -2  12       75.63       80.50     11.39 o 
   6  -2  12       48.81       34.37     10.54 o 
   7  -2  12        8.92        9.99      8.45 o 
   8  -2  12       16.71       12.01      8.03 o 
   9  -2  12       28.97       34.72      7.73 o 
 -11  -1  12        0.22       -9.37      9.37 o 
 -10  -1  12       28.26       36.33     12.71 o 
  -9  -1  12      110.52      113.18      8.83 o 
  -8  -1  12       19.60        7.46      4.72 o 
  -7  -1  12        9.89        6.21      5.00 o 
  -6  -1  12       96.38       83.38     11.75 o 
  -5  -1  12       60.15       67.85     11.32 o 
  -4  -1  12       58.42       62.63     11.23 o 
  -3  -1  12      259.06      273.94     13.84 o 
  -2  -1  12      143.25      131.55     11.13 o 
  -1  -1  12        2.42       -1.06      3.04 o 
   0  -1  12      144.52      127.85      9.05 o 
   1  -1  12       34.87       27.87      6.62 o 
   2  -1  12       37.62       38.87      7.98 o 
   3  -1  12       16.26       29.32      9.09 o 
   4  -1  12       82.17       76.47      9.65 o 
   5  -1  12      210.55      241.14     13.40 o 
   6  -1  12        0.25        9.31     11.06 o 
   7  -1  12       40.72       28.09      8.57 o 
   8  -1  12        1.17        0.91      7.09 o 
 -11   0  12       77.14       87.58     12.45 o 
 -10   0  12       36.35       34.81     11.79 o 
  -9   0  12      140.26      152.03     14.70 o 
  -8   0  12       10.49       16.50      6.29 o 
  -7   0  12       89.18      108.67     15.69 o 
  -6   0  12      102.02       94.00     11.71 o 
  -5   0  12       12.97        7.95      5.36 o 
  -4   0  12      231.36      240.65     16.12 o 
  -3   0  12     1595.47     1623.09     23.93 o 
  -2   0  12      156.51      148.78      7.53 o 
  -1   0  12      116.75      113.07      6.79 o 
   0   0  12       17.24       15.07      5.38 o 
   1   0  12      114.27      121.36      9.34 o 
   2   0  12        0.00        6.25      5.93 o 
   3   0  12       29.17       31.73      7.90 o 
   4   0  12      182.91      180.54     11.52 o 
   5   0  12       19.89        9.51      7.92 o 
   6   0  12       68.35       56.18     22.34 o 
   7   0  12       85.42       82.82     10.79 o 
   8   0  12       47.74       39.30      7.44 o 
  -9   1  12        3.30        9.48      6.95 o 
  -8   1  12        5.22       14.39      8.13 o 
  -7   1  12        0.67       -0.14      5.58 o 
  -6   1  12      266.22      264.62     12.37 o 
  -5   1  12       31.08       23.13      4.64 o 
  -4   1  12       65.89       86.43     11.88 o 
  -3   1  12       27.62       25.35      4.93 o 
  -2   1  12      657.88      637.08     12.95 o 
  -1   1  12       38.04       37.04      6.21 o 
   0   1  12       25.05       16.76      5.82 o 
   1   1  12        8.97        4.68      5.61 o 
   2   1  12       15.74        2.93      6.96 o 
   3   1  12      106.98      105.32      8.62 o 
   4   1  12       59.23       77.45     10.16 o 
   5   1  12        1.15       18.64      7.86 o 
   6   1  12       74.05       69.97     12.83 o 
   7   1  12       28.44       28.45      8.43 o 
  -9   2  12      270.11      273.35     16.70 o 
  -8   2  12        3.96        4.53      6.95 o 
  -7   2  12       33.57       28.09     18.91 o 
  -6   2  12      244.06      228.10     27.94 o 
  -5   2  12       37.35       25.11     17.72 o 
  -4   2  12      242.06      203.56      7.68 o 
  -3   2  12      454.08      413.68     14.39 o 
  -2   2  12       50.24       50.92      6.19 o 
  -1   2  12      285.12      269.48     11.79 o 
   0   2  12        0.12        0.74      5.08 o 
   1   2  12       23.31       24.73      7.54 o 
   2   2  12      106.92      115.90      9.84 o 
   3   2  12        0.76       13.46      7.31 o 
   4   2  12       29.38       41.32      7.82 o 
   5   2  12        3.16        6.59      6.79 o 
   6   2  12       19.09       17.56      7.14 o 
  -9   3  12       95.35       61.82     16.70 o 
  -8   3  12       11.70       18.51     12.14 o 
  -7   3  12       31.91       22.15      9.50 o 
  -6   3  12       21.77       16.53      7.32 o 
  -5   3  12        0.65       -0.48      5.05 o 
  -4   3  12        6.81        5.17      6.86 o 
  -3   3  12        0.01        5.62     11.57 o 
  -2   3  12       34.28       43.24      8.25 o 
  -1   3  12        7.97       17.33      7.28 o 
   0   3  12        6.36        8.87      5.36 o 
   1   3  12       71.80       66.33      8.74 o 
   2   3  12        2.65        0.66      5.85 o 
   3   3  12       14.97       12.56      6.18 o 
   4   3  12       19.08       23.37      7.93 o 
   5   3  12      111.90      112.63     13.22 o 
  -9   4  12       60.23       86.50     16.93 o 
  -8   4  12       84.18       87.11     35.68 o 
  -7   4  12        4.80        2.59      3.99 o 
  -6   4  12        0.04        9.04      5.85 o 
  -5   4  12        2.51        7.42      5.26 o 
  -4   4  12       77.01       52.73     14.61 o 
  -3   4  12       15.85        7.27      5.26 o 
  -2   4  12       19.31       10.44      6.55 o 
  -1   4  12        2.89       13.76      7.46 o 
   0   4  12        6.44        3.83      8.06 o 
   1   4  12        4.13        7.86      8.91 o 
   2   4  12        5.67       16.91      9.23 o 
   3   4  12       10.07        9.69      9.40 o 
   4   4  12      166.92      197.25     47.68 o 
  -8   5  12        2.86        0.32      5.98 o 
  -7   5  12       75.21       92.80     11.16 o 
  -6   5  12       21.51       34.54     12.15 o 
  -5   5  12       78.06      105.18     40.28 o 
  -4   5  12        1.38       15.77      8.84 o 
  -3   5  12       45.87       41.79     15.04 o 
  -2   5  12        5.92        3.80      5.60 o 
  -1   5  12       15.92       18.58      8.96 o 
   0   5  12        3.78        2.65      5.93 o 
   1   5  12        9.06        1.95      7.81 o 
   2   5  12        2.91        3.12      6.12 o 
   3   5  12        0.19       10.14      7.78 o 
  -8   6  12       12.85       10.96      5.71 o 
  -7   6  12        9.78        4.22      4.55 o 
  -6   6  12       12.85       12.58      6.88 o 
  -5   6  12      124.92       78.47     48.95 o 
  -4   6  12       24.49       19.56      6.93 o 
  -3   6  12        2.60        7.52      7.96 o 
  -2   6  12        1.87        1.59      8.93 o 
  -1   6  12      107.45      104.31     15.00 o 
   0   6  12        4.61       11.91      7.34 o 
   1   6  12      107.45      111.65     17.29 o 
   2   6  12       61.54       80.72     31.59 o 
  -8   7  12       24.90       33.14     11.77 o 
  -7   7  12        0.12        0.82      6.03 o 
  -6   7  12        0.26       10.57      6.46 o 
  -5   7  12        6.85       -9.37     14.59 o 
  -4   7  12        3.24       10.65      8.00 o 
  -3   7  12       20.13       19.42      8.49 o 
  -2   7  12       58.59       33.66     29.76 o 
  -1   7  12       16.98       18.11     13.99 o 
   0   7  12        3.24       21.41      7.11 o 
  -8   8  12       34.77       48.22     13.08 o 
  -7   8  12        4.63        0.00      9.41 o 
  -6   8  12        4.68       19.22     18.58 o 
  -5   8  12      307.21      256.58     94.28 o 
  -4   8  12       29.91       33.11     10.53 o 
  -3   8  12       54.51       68.04     16.24 o 
  -2   8  12        0.52        4.80      8.47 o 
   4 -14  13        0.18        3.19     17.83 o 
   5 -14  13        2.55      -18.56     18.56 o 
   0 -13  13       11.06       43.55     19.26 o 
   1 -13  13        0.20       47.21     25.04 o 
   2 -13  13        0.43        3.55     18.27 o 
   3 -13  13        0.02       -7.84     20.15 o 
   4 -13  13        2.93       30.02     20.43 o 
   5 -13  13      192.77      190.51     29.17 o 
   6 -13  13        0.00       36.76     19.54 o 
   7 -13  13       17.07       32.67     25.79 o 
  -2 -12  13        7.98       -6.95     15.45 o 
  -1 -12  13        1.04        7.33     15.76 o 
   0 -12  13       57.21       64.08      9.74 o 
   1 -12  13        4.13       25.11     17.38 o 
   2 -12  13        1.13       -5.43     18.91 o 
   3 -12  13        7.74       32.58     25.86 o 
   4 -12  13       23.81       46.90     19.12 o 
   5 -12  13        1.59       27.95     18.06 o 
   6 -12  13       54.55       47.87     27.86 o 
   7 -12  13       21.92       54.00     20.34 o 
   8 -12  13        1.34       -9.70     18.13 o 
   9 -12  13        9.08       19.40     17.97 o 
  -3 -11  13       16.31        6.18     16.09 o 
  -2 -11  13        0.62        2.58     16.70 o 
  -1 -11  13        0.01       17.87      8.61 o 
   0 -11  13        1.28        8.51      8.46 o 
   1 -11  13       33.26       33.30      9.83 o 
   2 -11  13      103.02       78.73     25.37 o 
   3 -11  13       13.62       -1.46     18.72 o 
   4 -11  13       16.80        2.33     19.12 o 
   5 -11  13        4.03       32.15     18.58 o 
   6 -11  13        7.82       22.05     19.07 o 
   7 -11  13       15.15       12.87     20.76 o 
   8 -11  13       34.51       11.13     19.80 o 
   9 -11  13        0.25       21.73     21.70 o 
  -4 -10  13        4.13      -16.44     16.44 o 
  -3 -10  13       11.03        6.69     16.58 o 
  -2 -10  13       62.45       74.34     17.94 o 
  -1 -10  13        0.12       16.09     17.52 o 
   0 -10  13        0.05       28.94      9.60 o 
   1 -10  13        2.82       11.78     11.45 o 
   2 -10  13      293.67      365.49     34.57 o 
   3 -10  13       77.08       85.68     20.32 o 
   4 -10  13       67.00       10.33     19.05 o 
   5 -10  13        2.70      -10.71     17.15 o 
   6 -10  13       41.52       28.21     19.94 o 
   7 -10  13      111.97      103.30     26.94 o 
   8 -10  13       34.22       15.98      6.35 o 
   9 -10  13        1.34        8.50      6.97 o 
  -5  -9  13        4.95       23.04     16.35 o 
  -4  -9  13        0.39        1.81     17.73 o 
  -3  -9  13        2.79        4.06     17.71 o 
  -2  -9  13       25.78       18.81     17.97 o 
  -1  -9  13        3.43       -0.70      8.16 o 
   0  -9  13       74.31       98.72     14.19 o 
   1  -9  13       18.63       16.09     10.70 o 
   2  -9  13       32.63       32.28     17.03 o 
   3  -9  13        1.63        3.78     20.27 o 
   4  -9  13       53.77       33.21     19.59 o 
   5  -9  13       32.36       30.06     20.39 o 
   6  -9  13        0.15        1.26      5.41 o 
   7  -9  13      120.83      133.52     12.23 o 
   8  -9  13        0.26        9.14      8.47 o 
   9  -9  13        0.87        7.60     18.56 o 
  10  -9  13        5.08       13.72     11.81 o 
  -6  -8  13        0.11       17.08     22.76 o 
  -5  -8  13      120.51      133.24     26.12 o 
  -4  -8  13        0.16       12.14     17.83 o 
  -3  -8  13       27.63       35.02      8.92 o 
  -2  -8  13       60.46       63.27     23.76 o 
  -1  -8  13       49.78       23.11     13.82 o 
   0  -8  13       72.02       83.95     14.01 o 
   1  -8  13      278.69      283.47     27.86 o 
   2  -8  13      462.64      446.22     24.86 o 
   3  -8  13        0.18       -4.77     21.37 o 
   4  -8  13      371.33      348.44     49.51 o 
   5  -8  13       41.55       31.13      9.41 o 
   6  -8  13      126.63      138.51     13.00 o 
   7  -8  13      185.11      198.69     12.71 o 
   8  -8  13       58.02       67.86     12.49 o 
   9  -8  13       31.22       31.19     10.60 o 
  10  -8  13        0.17        1.39      7.79 o 
  -7  -7  13       47.03       45.47     22.67 o 
  -6  -7  13        0.01      -14.00     16.49 o 
  -5  -7  13        4.34      -13.67     15.71 o 
  -4  -7  13       13.34       11.00      9.55 o 
  -3  -7  13      134.92      133.56     10.72 o 
  -2  -7  13       48.17       47.65     10.67 o 
  -1  -7  13      103.69       91.39     11.31 o 
   0  -7  13       63.23       85.44     21.97 o 
   1  -7  13       13.67       17.33     12.10 o 
   2  -7  13        0.20        3.43     13.83 o 
   3  -7  13        6.83       14.73     15.65 o 
   4  -7  13      128.44      125.60     15.37 o 
   5  -7  13       19.95       14.12      8.67 o 
   6  -7  13        2.94        5.72      5.83 o 
   7  -7  13       48.35       51.72     11.49 o 
   8  -7  13        0.41        5.13      8.40 o 
   9  -7  13        1.40       18.73     13.46 o 
  10  -7  13        0.82       22.39     11.61 o 
  -8  -6  13        8.29        7.75     13.32 o 
  -7  -6  13       11.95        8.83     13.93 o 
  -6  -6  13       21.70        7.09     14.54 o 
  -5  -6  13       16.96       18.40      6.85 o 
  -4  -6  13        6.49       14.68      9.83 o 
  -3  -6  13      138.32      140.14     13.47 o 
  -2  -6  13        0.04       -0.16      9.41 o 
  -1  -6  13       76.72       82.42     13.90 o 
   0  -6  13      368.66      337.47     35.43 o 
   1  -6  13      649.75      684.11     47.24 o 
   2  -6  13      139.48      140.52     18.06 o 
   3  -6  13      139.93      106.62     16.35 o 
   4  -6  13       87.22       67.43     17.62 o 
   5  -6  13       10.72       13.60      8.01 o 
   6  -6  13        8.59       17.37      8.22 o 
   7  -6  13       29.12       27.58     20.77 o 
   8  -6  13        0.41        6.11     14.12 o 
   9  -6  13        0.00       14.59     12.15 o 
  10  -6  13       91.24       82.43     15.56 o 
  -8  -5  13      160.10      151.56     21.35 o 
  -7  -5  13       21.03       27.08     13.97 o 
  -6  -5  13        3.79        4.89      5.40 o 
  -5  -5  13      195.79      232.92     23.32 o 
  -4  -5  13       26.49       15.41      8.40 o 
  -3  -5  13        2.76       -0.81      8.33 o 
  -2  -5  13      804.91      832.32     19.69 o 
  -1  -5  13      151.52      173.94     15.80 o 
   0  -5  13      161.74      160.28     17.30 o 
   1  -5  13       18.27       23.01     12.21 o 
   2  -5  13       16.86       12.88     14.27 o 
   3  -5  13       44.21       30.42     12.57 o 
   4  -5  13        1.07       17.75     13.46 o 
   5  -5  13       60.47       57.49      8.44 o 
   6  -5  13        4.45        7.71     13.82 o 
   7  -5  13       11.89        9.26     13.44 o 
   8  -5  13        1.28       19.35     12.76 o 
   9  -5  13        9.24       11.09      8.35 o 
  -9  -4  13       29.67       12.07     10.66 o 
  -8  -4  13        1.37       12.12     13.01 o 
  -7  -4  13       61.23       79.58     18.67 o 
  -6  -4  13        1.58        5.12     12.75 o 
  -5  -4  13       28.90       15.38      6.58 o 
  -4  -4  13        1.21        2.64      7.75 o 
  -3  -4  13      794.78      837.83     20.12 o 
  -2  -4  13      525.16      548.68     17.66 o 
  -1  -4  13      329.39      325.34     17.29 o 
   0  -4  13        1.72        3.90     17.52 o 
   1  -4  13        0.75        5.83     11.21 o 
   2  -4  13        8.60        4.56      4.22 o 
   3  -4  13       80.56       82.12     13.68 o 
   4  -4  13      237.74      232.83     11.26 o 
   5  -4  13        0.71        6.15     18.34 o 
   6  -4  13       29.53       24.69     13.21 o 
   7  -4  13      106.90      125.75     12.31 o 
   8  -4  13        0.51        6.36      8.14 o 
   9  -4  13       21.04       15.26      9.66 o 
  -9  -3  13      306.29      413.19     22.90 o 
  -8  -3  13       24.37       18.91     10.90 o 
  -7  -3  13        8.92       10.38      7.83 o 
  -6  -3  13        1.03        4.91      5.54 o 
  -5  -3  13      112.44      134.44     18.21 o 
  -4  -3  13       32.78       24.65     10.53 o 
  -3  -3  13       64.86       78.18     33.75 o 
  -2  -3  13      138.79      140.18     17.35 o 
  -1  -3  13      530.31      544.36     16.74 o 
   0  -3  13      538.93      572.43     18.76 o 
   1  -3  13       98.70       93.15     21.36 o 
   2  -3  13      354.34      382.54     17.55 o 
   3  -3  13        4.29        6.04      7.50 o 
   4  -3  13        4.15        2.63     11.62 o 
   5  -3  13      227.37      191.29     23.50 o 
   6  -3  13       68.62       71.88      9.18 o 
   7  -3  13      248.42      276.04     13.35 o 
   8  -3  13       52.60       49.70     15.02 o 
   9  -3  13       15.27       12.94      7.76 o 
 -10  -2  13        0.05       -4.53     10.57 o 
  -9  -2  13        0.01       -7.40     10.05 o 
  -8  -2  13       16.88       10.35      4.83 o 
  -7  -2  13       33.40       33.59      9.13 o 
  -6  -2  13        9.01        8.76      6.52 o 
  -5  -2  13        1.39        7.08      7.99 o 
  -4  -2  13        2.81       -4.88      8.29 o 
  -3  -2  13       15.10       27.47     10.28 o 
  -2  -2  13      491.88      513.57     32.10 o 
  -1  -2  13        4.38       12.29     15.42 o 
   0  -2  13      137.97      124.97     37.65 o 
   1  -2  13      316.81      302.02     26.87 o 
   2  -2  13      160.21      173.62      9.63 o 
   3  -2  13      153.46      149.69     16.17 o 
   4  -2  13       25.58       28.00     11.48 o 
   5  -2  13      194.67      205.44     10.30 o 
   6  -2  13      328.64      345.96     14.57 o 
   7  -2  13       19.73       14.36      8.19 o 
   8  -2  13       32.28       21.59      8.40 o 
 -10  -1  13       16.26       26.00     14.35 o 
  -9  -1  13       16.66        0.00      9.63 o 
  -8  -1  13       22.23       30.44      8.74 o 
  -7  -1  13        2.47        9.85      6.32 o 
  -6  -1  13       13.63       14.51      7.28 o 
  -5  -1  13      141.68      147.67     13.24 o 
  -4  -1  13        0.56       14.86      9.07 o 
  -3  -1  13      251.71      253.39     13.17 o 
  -2  -1  13      163.19      168.53     12.06 o 
  -1  -1  13       11.15       15.74      8.74 o 
   0  -1  13       92.19       81.47     13.20 o 
   1  -1  13      529.41      508.64     12.76 o 
   2  -1  13      629.68      638.64     18.50 o 
   3  -1  13      113.95      107.43     14.28 o 
   4  -1  13       41.64       58.96     14.22 o 
   5  -1  13      249.92      250.74     11.19 o 
   6  -1  13      183.23      187.61     14.01 o 
   7  -1  13        0.02       17.01      8.53 o 
   8  -1  13        0.01       10.16      6.75 o 
  -9   0  13       14.47       12.92     10.03 o 
  -8   0  13       18.05       17.34      8.43 o 
  -7   0  13        0.30        6.72      4.26 o 
  -6   0  13        5.62       12.73      6.25 o 
  -5   0  13       55.43       73.87     12.24 o 
  -4   0  13       10.92       16.12      6.93 o 
  -3   0  13      174.78      181.16     14.07 o 
  -2   0  13      204.99      195.83     11.75 o 
  -1   0  13      111.31      133.57     16.07 o 
   0   0  13      108.14       93.14     10.75 o 
   1   0  13      182.61      168.09      9.00 o 
   2   0  13        5.51        0.50      8.28 o 
   3   0  13      189.15      177.03      9.69 o 
   4   0  13        2.86        3.55      6.84 o 
   5   0  13       48.62       58.62      8.92 o 
   6   0  13        1.53       17.36      7.23 o 
   7   0  13       16.04       21.63      7.11 o 
  -9   1  13       51.47       40.91     19.17 o 
  -8   1  13       33.38       19.54      9.86 o 
  -7   1  13        0.96        7.23      4.81 o 
  -6   1  13        0.33        8.53      7.84 o 
  -5   1  13        5.30       11.73      6.74 o 
  -4   1  13       42.71       35.40      9.63 o 
  -3   1  13        9.77        7.36      7.62 o 
  -2   1  13        5.80        6.87     10.69 o 
  -1   1  13       75.01       81.45     12.54 o 
   0   1  13      159.17      152.84      7.85 o 
   1   1  13       51.74       58.24     18.86 o 
   2   1  13        8.08       16.73     17.73 o 
   3   1  13        3.95       -2.77      6.28 o 
   4   1  13       62.31       75.83     10.18 o 
   5   1  13       57.74       44.44      8.67 o 
   6   1  13      166.67      188.83     18.31 o 
  -9   2  13       77.63       48.99     20.01 o 
  -8   2  13        2.43       13.18      9.35 o 
  -7   2  13       43.18       35.75     19.73 o 
  -6   2  13        6.06       14.00     15.34 o 
  -5   2  13       46.84       30.70     20.90 o 
  -4   2  13        2.42        7.77      8.83 o 
  -3   2  13       78.94       77.99     10.28 o 
  -2   2  13        8.49       12.61      5.61 o 
  -1   2  13       10.68       11.61      4.99 o 
   0   2  13       14.59        6.30      6.15 o 
   1   2  13        2.71        3.10      8.23 o 
   2   2  13       32.32       39.28     12.40 o 
   3   2  13       38.39       42.80      9.19 o 
   4   2  13        6.04       13.39      6.96 o 
   5   2  13        5.89       15.23      6.73 o 
  -9   3  13       55.82       51.34     24.12 o 
  -8   3  13      157.58      149.24     54.70 o 
  -7   3  13       81.08       67.81     38.38 o 
  -6   3  13        3.87       15.64     13.97 o 
  -5   3  13       57.85       51.41     25.15 o 
  -4   3  13        0.36        5.89      6.11 o 
  -3   3  13       10.68        8.94      6.69 o 
  -2   3  13      110.35      114.33     21.49 o 
  -1   3  13        1.34        1.65      5.61 o 
   0   3  13      288.88      342.73     28.44 o 
   1   3  13        0.49        5.42      7.47 o 
   2   3  13       38.61       53.45     18.09 o 
   3   3  13       21.71       34.20     10.75 o 
   4   3  13        8.58       19.52     10.45 o 
  -9   4  13        2.67       10.26     11.63 o 
  -8   4  13        5.73        7.19     10.43 o 
  -7   4  13        8.53        8.06      9.00 o 
  -5   4  13        0.67       -3.50     12.59 o 
  -4   4  13       68.11       78.53      8.84 o 
  -3   4  13       23.04       15.06     11.77 o 
  -2   4  13        5.54        6.83      8.05 o 
  -1   4  13       54.85       25.25     19.80 o 
   0   4  13        2.84        7.30      9.56 o 
   1   4  13        0.16        5.76      8.61 o 
   2   4  13       78.48      115.05     23.32 o 
   3   4  13        2.76       18.56      6.99 o 
  -9   5  13       67.27       66.14     19.21 o 
  -8   5  13        0.97       17.94     10.36 o 
  -7   5  13       35.18       51.98     20.90 o 
  -6   5  13        6.86        0.61      8.55 o 
  -5   5  13        1.82        4.28      6.80 o 
  -4   5  13       10.40       14.50      7.27 o 
  -3   5  13       13.06       15.65      8.16 o 
  -2   5  13        2.13       -0.62      5.67 o 
  -1   5  13       41.43       36.83     22.15 o 
   0   5  13       92.58       89.67     40.99 o 
   1   5  13        0.27       16.89      8.97 o 
   2   5  13        6.95       17.45     10.24 o 
  -8   6  13        0.88        8.29     12.61 o 
  -7   6  13       40.48       50.64     21.77 o 
  -6   6  13        2.18       24.47     17.31 o 
  -5   6  13        7.79        6.38      5.09 o 
  -4   6  13       14.26       15.48      5.12 o 
  -3   6  13       44.20       57.90     10.34 o 
  -2   6  13        3.11       13.65      7.74 o 
  -1   6  13       12.48        8.41      7.70 o 
   0   6  13        4.58       10.15     16.44 o 
  -7   7  13        0.00       22.57     14.52 o 
  -6   7  13        0.01       21.87     12.54 o 
  -5   7  13       17.87       20.68      5.84 o 
  -4   7  13       26.31       26.90     11.86 o 
  -3   7  13        0.26        1.01      7.11 o 
  -2   7  13       76.31       68.21     12.97 o 
   2 -13  14       50.32       47.84     19.52 o 
   3 -13  14        1.12      -18.65     18.65 o 
   4 -13  14       18.43       42.58     27.17 o 
   5 -13  14        0.26       21.35     19.92 o 
   6 -13  14       14.63       -5.94     19.80 o 
  -1 -12  14        2.47       13.27     17.05 o 
   0 -12  14        0.01        0.60      6.84 o 
   1 -12  14        1.86        3.95     11.70 o 
   2 -12  14       44.02       70.74     13.35 o 
   3 -12  14        0.12       42.75     18.48 o 
   4 -12  14        0.27       16.39     18.98 o 
   5 -12  14       26.86       33.05     19.66 o 
   6 -12  14       42.83       68.75     27.72 o 
   7 -12  14       59.75       53.93     18.74 o 
  -2 -11  14        0.00       24.76     16.61 o 
  -1 -11  14       51.14       56.53     17.62 o 
   0 -11  14       79.76       99.61     18.32 o 
   1 -11  14        3.88       11.30     10.55 o 
   2 -11  14        6.19      -10.63     10.63 o 
   3 -11  14        0.04      -12.31     18.98 o 
   4 -11  14        8.13       16.75     17.85 o 
   5 -11  14       12.11       36.08     26.54 o 
   6 -11  14        0.81       26.31     26.02 o 
   7 -11  14       20.05       28.14     21.21 o 
   8 -11  14        0.21      -10.64     18.67 o 
  -4 -10  14        0.02       -3.69     17.22 o 
  -3 -10  14      105.55      151.66     25.95 o 
  -2 -10  14        2.40       22.41     25.25 o 
  -1 -10  14       62.85       47.54     18.93 o 
   0 -10  14        5.47       11.74      9.96 o 
   1 -10  14        8.41       -1.28      9.93 o 
   2 -10  14       98.14      112.09     16.37 o 
   3 -10  14       25.27       13.82     12.45 o 
   4 -10  14       20.03       52.45     29.34 o 
   5 -10  14       79.72       68.23     20.41 o 
   6 -10  14       28.78       37.37     20.53 o 
   7 -10  14      168.25      241.05     30.35 o 
   8 -10  14       82.25      145.20     27.10 o 
  -5  -9  14       24.90       14.52     18.98 o 
  -4  -9  14      118.77      140.20     26.82 o 
  -3  -9  14        4.18       27.93     18.41 o 
  -2  -9  14        1.50        0.98      6.58 o 
  -1  -9  14        6.98       21.71     16.73 o 
   0  -9  14      172.58      152.86     18.34 o 
   1  -9  14       75.87      113.96     18.01 o 
   2  -9  14       11.75        9.61     11.00 o 
   3  -9  14       42.29       27.95     22.95 o 
   4  -9  14       39.86       39.72     21.47 o 
   5  -9  14       15.02       12.80     13.89 o 
   6  -9  14       40.62       72.72     29.50 o 
   7  -9  14       65.96       67.69     27.83 o 
   8  -9  14        5.67       -1.44     13.24 o 
   9  -9  14        0.14        4.11     12.64 o 
  -6  -8  14       23.53       40.91     16.86 o 
  -5  -8  14        1.15        3.45     16.25 o 
  -4  -8  14        6.85       -2.25     16.96 o 
  -3  -8  14        0.00        5.92      5.88 o 
  -2  -8  14       15.16       13.32      8.01 o 
  -1  -8  14        0.01       10.18      9.42 o 
   0  -8  14       52.88       63.61     14.46 o 
   1  -8  14      406.57      445.73     20.20 o 
   2  -8  14        2.02       11.23     12.54 o 
   3  -8  14        0.05      -13.53     13.53 o 
   4  -8  14        9.75        4.71     13.46 o 
   5  -8  14      292.22      330.79     30.96 o 
   6  -8  14      381.84      433.38     22.90 o 
   7  -8  14      224.26      231.89     26.36 o 
   8  -8  14       64.15       65.91     17.90 o 
   9  -8  14       25.79       42.55     20.41 o 
  -6  -7  14       27.20       37.81     15.55 o 
  -5  -7  14       20.72        3.01     15.64 o 
  -4  -7  14       60.50       55.36      8.62 o 
  -3  -7  14       23.71       33.73      9.81 o 
  -2  -7  14        0.02        5.98      9.94 o 
  -1  -7  14        0.65       10.27      9.67 o 
   0  -7  14        4.14       14.96     23.29 o 
   1  -7  14      599.26      649.79     37.15 o 
   2  -7  14      138.01      157.59     33.60 o 
   3  -7  14      262.26      267.16     19.14 o 
   4  -7  14       10.94        8.49     13.01 o 
   5  -7  14        0.26       12.93     13.80 o 
   6  -7  14      347.51      329.66     20.50 o 
   7  -7  14      139.51      160.63     24.22 o 
   8  -7  14        6.17        0.02     12.31 o 
   9  -7  14       23.11       23.36     12.89 o 
  -7  -6  14        7.18       13.88     12.61 o 
  -6  -6  14        1.46       -9.07     14.66 o 
  -5  -6  14       76.52       82.00      9.46 o 
  -4  -6  14        0.27       -6.59     12.87 o 
  -3  -6  14       61.81       61.54     10.97 o 
  -2  -6  14        6.76        4.56      9.64 o 
  -1  -6  14      176.15      212.19     17.96 o 
   0  -6  14       29.09       24.56     13.55 o 
   1  -6  14        5.28        0.27     12.55 o 
   2  -6  14      101.80      105.60     17.19 o 
   3  -6  14       32.80       34.78     12.59 o 
   4  -6  14        0.09       27.70     15.96 o 
   5  -6  14      540.45      565.38     23.36 o 
   6  -6  14      239.23      258.47     20.49 o 
   7  -6  14        2.89        9.08     12.90 o 
   8  -6  14       12.16       20.38     11.24 o 
   9  -6  14        0.00       21.06      8.98 o 
  -8  -5  14       18.90       37.63     12.42 o 
  -7  -5  14      109.89      122.96     20.34 o 
  -6  -5  14       15.48       16.23     13.86 o 
  -5  -5  14        1.16        5.61     15.10 o 
  -4  -5  14        2.41        6.45      9.92 o 
  -3  -5  14       16.99        2.94     11.26 o 
  -2  -5  14      309.99      325.13     19.96 o 
  -1  -5  14      255.93      273.54     16.66 o 
   0  -5  14       32.24       41.73     13.86 o 
   1  -5  14      104.38       97.52     27.67 o 
   2  -5  14        2.53       10.84     11.81 o 
   3  -5  14      169.56      182.85     19.16 o 
   4  -5  14       53.60       46.85     26.75 o 
   5  -5  14        9.05       26.00     15.40 o 
   6  -5  14       41.74       36.22     12.48 o 
   7  -5  14       72.81       71.99      9.56 o 
   8  -5  14       17.48       19.03      8.84 o 
  -8  -4  14        1.85       -1.69     10.45 o 
  -7  -4  14        6.75       13.62     11.32 o 
  -6  -4  14       48.15       49.00     11.08 o 
  -5  -4  14        6.75       12.69     11.53 o 
  -4  -4  14        5.84        5.23      8.60 o 
  -3  -4  14       54.48       54.33     10.88 o 
  -2  -4  14       97.31       88.07     13.59 o 
  -1  -4  14      219.25      226.43     15.67 o 
   0  -4  14      116.03      102.31     21.77 o 
   1  -4  14       98.59      107.59     27.97 o 
   2  -4  14      106.79      141.42     17.59 o 
   3  -4  14        8.74       20.11     12.06 o 
   4  -4  14       59.06       59.17     14.36 o 
   5  -4  14       65.15       75.73      9.68 o 
   6  -4  14       16.21       21.93      6.87 o 
   7  -4  14        5.27        6.64      6.70 o 
   8  -4  14       15.72       15.50      8.95 o 
  -9  -3  14       14.62       18.79     11.06 o 
  -8  -3  14       55.02       69.45     19.80 o 
  -7  -3  14       62.60       65.32     18.45 o 
  -6  -3  14        4.35        3.88      5.11 o 
  -5  -3  14       12.72       25.27      9.44 o 
  -4  -3  14        0.00        2.03      8.59 o 
  -3  -3  14       65.37       64.80      9.15 o 
  -2  -3  14      325.45      347.94     15.83 o 
  -1  -3  14      591.71      621.34     39.93 o 
   0  -3  14      268.90      294.60     17.85 o 
   1  -3  14      560.64      559.86     18.97 o 
   2  -3  14       23.80       43.77     12.81 o 
   3  -3  14      163.94      176.88     15.50 o 
   4  -3  14      156.18      137.42     23.36 o 
   5  -3  14        9.57       20.05      6.67 o 
   6  -3  14       22.86       25.35      8.69 o 
   7  -3  14       28.33       26.96      7.16 o 
   8  -3  14       10.51       19.94     10.82 o 
  -9  -2  14       11.44       26.85     15.31 o 
  -8  -2  14      197.58      225.49     17.37 o 
  -7  -2  14        0.60        3.54      7.35 o 
  -6  -2  14        9.87       10.10      6.96 o 
  -5  -2  14      161.32      162.98     11.80 o 
  -4  -2  14        3.31       10.32      7.36 o 
  -3  -2  14      229.27      213.45     12.71 o 
  -2  -2  14      840.24      891.12     17.71 o 
  -1  -2  14      475.87      522.01     25.75 o 
   0  -2  14      362.03      379.86     17.05 o 
   1  -2  14        5.06        9.94     10.21 o 
   2  -2  14        3.30       12.20     13.73 o 
   3  -2  14       10.06        9.50      5.95 o 
   4  -2  14       50.00       50.72      8.81 o 
   5  -2  14       20.40       23.88      6.75 o 
   6  -2  14       20.96       21.91      8.81 o 
   7  -2  14       45.40       54.59     10.01 o 
  -8  -1  14        5.97       15.45     15.60 o 
  -7  -1  14       45.24       49.92     11.15 o 
  -6  -1  14       21.24       19.91      6.96 o 
  -5  -1  14      145.06      162.94     12.18 o 
  -4  -1  14       12.66       15.02      7.62 o 
  -3  -1  14       34.33       41.53     11.98 o 
  -2  -1  14       80.78       84.01     11.93 o 
  -1  -1  14       24.74       13.06      9.73 o 
   0  -1  14       19.19        8.57      8.27 o 
   1  -1  14       22.33       13.13      8.64 o 
   2  -1  14        0.33        5.77      5.51 o 
   3  -1  14        3.02       -1.05      5.67 o 
   4  -1  14        6.77        2.00      6.06 o 
   5  -1  14       20.94       15.54      8.72 o 
   6  -1  14      191.04      182.95     15.03 o 
  -9   0  14        7.14        9.04      7.54 o 
  -8   0  14        0.34       -5.40     10.08 o 
  -7   0  14      123.95      100.13     42.54 o 
  -6   0  14       11.50        5.15      8.82 o 
  -5   0  14       81.92       75.21     11.98 o 
  -4   0  14        7.88       13.34     18.25 o 
  -3   0  14      228.39      254.63     14.98 o 
  -2   0  14      151.72      159.63     10.84 o 
  -1   0  14      164.96      178.21     12.68 o 
   0   0  14      251.69      239.43     12.26 o 
   1   0  14       26.54       19.39     10.26 o 
   2   0  14       22.54       25.43     10.37 o 
   3   0  14        8.89        8.81      5.85 o 
   4   0  14        1.09       -3.55      5.84 o 
   5   0  14       57.44       50.81      8.81 o 
   6   0  14        1.16        4.23      7.18 o 
  -9   1  14        0.31       -0.12      9.30 o 
  -8   1  14       77.43       55.41     19.54 o 
  -7   1  14       24.85       12.97      9.58 o 
  -6   1  14        5.48        8.24      5.80 o 
  -5   1  14       20.88        7.49     11.51 o 
  -4   1  14       81.37       80.61     30.39 o 
  -3   1  14       15.99       -1.67     13.25 o 
  -2   1  14      104.02      104.05     17.64 o 
  -1   1  14       14.68        9.37     14.46 o 
   0   1  14        0.31       22.10      8.80 o 
   1   1  14       10.95       13.47      5.64 o 
   2   1  14        4.56        3.91      5.31 o 
   3   1  14       23.66       12.41      6.45 o 
   4   1  14        4.11        4.15      5.98 o 
   5   1  14        1.24       11.59      7.41 o 
  -9   2  14       30.37       19.49     12.57 o 
  -8   2  14        9.59       -1.08      9.70 o 
  -7   2  14        3.03        7.77     10.87 o 
  -6   2  14       13.91       15.81     15.34 o 
  -5   2  14       62.26       70.60     27.86 o 
  -4   2  14       23.91       18.09     11.65 o 
  -3   2  14       26.66       38.40     19.07 o 
  -2   2  14        2.83       19.35     17.36 o 
  -1   2  14       33.68       45.92     14.30 o 
   0   2  14       98.37       90.80     19.33 o 
   1   2  14        1.19       -1.45      6.08 o 
   2   2  14        1.84        2.76      6.42 o 
   3   2  14        0.03       11.04      7.64 o 
   4   2  14       24.16       20.29      7.72 o 
  -9   3  14        0.19        8.34      9.63 o 
  -8   3  14        1.31      -11.06     12.19 o 
  -7   3  14       67.52       41.27     29.92 o 
  -6   3  14        0.30        6.95      8.88 o 
  -5   3  14        0.28       14.16     10.71 o 
  -4   3  14      245.73      266.96     44.65 o 
  -3   3  14       72.45       79.65     28.30 o 
  -2   3  14        2.44        6.13      8.69 o 
  -1   3  14        0.12        6.67     10.15 o 
   0   3  14       18.08       19.54     13.92 o 
   1   3  14       24.73       25.80     15.89 o 
   2   3  14       43.83       36.35      9.51 o 
   3   3  14       25.92       19.64      9.96 o 
  -9   4  14        3.99       10.05     11.74 o 
  -8   4  14       10.69        6.95      9.94 o 
  -7   4  14       40.97       28.18     23.72 o 
  -5   4  14        1.97        6.98      8.78 o 
  -4   4  14        0.66       -5.59     12.19 o 
  -3   4  14       21.12       17.22     12.85 o 
  -2   4  14       26.40       19.45      8.55 o 
  -1   4  14       16.51       21.14      9.07 o 
   0   4  14       50.28       33.34      9.41 o 
   1   4  14       33.41       33.67      9.17 o 
   2   4  14        1.50        1.44      6.07 o 
  -8   5  14       69.19       61.26     26.35 o 
  -7   5  14        2.73       16.79     11.39 o 
  -6   5  14      141.27      208.45     24.61 o 
  -5   5  14        2.48      -12.85     12.85 o 
  -3   5  14        0.03        9.75     10.66 o 
  -2   5  14        3.53        5.82      9.28 o 
  -1   5  14        0.69        8.81     10.62 o 
   0   5  14       91.05      121.31     21.58 o 
  -6   6  14       18.40       -0.49     11.96 o 
  -5   6  14        1.51       15.15     10.38 o 
  -4   6  14       13.40        4.81      8.88 o 
  -3   6  14       44.94       35.82     19.96 o 
  -2   6  14        6.30       -0.28     14.44 o 
   1 -12  15       18.79       24.69     18.53 o 
   2 -12  15        0.62        0.93     15.07 o 
   3 -12  15        6.54        4.21     14.80 o 
   4 -12  15        3.54       12.52     17.22 o 
   5 -12  15        5.92       -2.14     16.89 o 
  -1 -11  15       21.43       34.53     18.46 o 
   0 -11  15        4.02       18.86     18.88 o 
   1 -11  15        0.97       10.71      9.86 o 
   2 -11  15        0.17        2.21     10.10 o 
   3 -11  15        2.08        0.80     13.87 o 
   4 -11  15       32.60       15.71     12.62 o 
   5 -11  15       18.04        9.52     12.53 o 
   6 -11  15       80.22       78.49     26.00 o 
   7 -11  15       39.20       45.61     17.69 o 
  -3 -10  15       22.62       12.17     20.18 o 
  -2 -10  15        0.00       38.92     26.40 o 
  -1 -10  15        1.58       11.99     11.90 o 
   0 -10  15        1.78        9.67      9.63 o 
   1 -10  15        8.29        8.02      9.74 o 
   2 -10  15        0.88        1.45     12.23 o 
   3 -10  15      143.41      170.13     19.41 o 
   4 -10  15       59.23       70.66     13.85 o 
   5 -10  15       13.18        3.85     21.02 o 
   6 -10  15       44.58       32.10     13.78 o 
   7 -10  15       26.03       31.10     19.48 o 
  -4  -9  15       13.81       41.10     26.19 o 
  -3  -9  15       17.83       12.85     19.68 o 
  -2  -9  15       12.28       16.45     13.19 o 
  -1  -9  15        2.66       17.19     14.48 o 
   0  -9  15       68.25       67.15     22.74 o 
   1  -9  15      100.51       79.85     19.81 o 
   2  -9  15        0.33       15.06     14.05 o 
   3  -9  15       17.25       23.36     13.51 o 
   4  -9  15      126.30      108.90     19.94 o 
   5  -9  15       51.27       39.41     25.33 o 
   6  -9  15       10.92        9.83     13.22 o 
   7  -9  15       60.52       52.00     18.74 o 
   8  -9  15        1.32       16.52     12.11 o 
  -5  -8  15        2.09       17.90     15.81 o 
  -4  -8  15        0.30       13.13     17.45 o 
  -3  -8  15        1.03        7.07      5.99 o 
  -2  -8  15        0.78        8.97      8.61 o 
  -1  -8  15       68.16       77.10     13.44 o 
   0  -8  15       42.40       39.87     25.08 o 
   1  -8  15       39.95       36.45     14.88 o 
   2  -8  15      283.78      329.62     17.98 o 
   3  -8  15      186.78      204.86     17.55 o 
   4  -8  15        0.07        4.78     13.26 o 
   5  -8  15       27.64       37.48     15.56 o 
   6  -8  15       83.42       96.70     20.27 o 
   7  -8  15        0.92       12.32     19.29 o 
   8  -8  15       79.99       73.17     14.75 o 
  -6  -7  15       84.38       91.81     19.56 o 
  -5  -7  15        3.07       10.29     15.29 o 
  -4  -7  15       19.45       37.05     19.33 o 
  -3  -7  15        7.48       20.84     10.78 o 
  -2  -7  15        3.14       14.41     12.79 o 
  -1  -7  15       28.94       32.37     11.93 o 
   0  -7  15      110.41       97.93     21.75 o 
   1  -7  15       96.99      128.43     16.23 o 
   2  -7  15        1.74       -1.03     12.10 o 
   3  -7  15        5.12        8.38     12.17 o 
   4  -7  15       54.45       82.07     15.20 o 
   5  -7  15       21.45       42.91     15.43 o 
   6  -7  15        0.97       10.96     14.79 o 
   7  -7  15       17.26       14.07     12.42 o 
   8  -7  15        6.82       -4.75     13.42 o 
  -6  -6  15        7.73       14.87     19.00 o 
  -5  -6  15        9.44       10.78     14.91 o 
  -4  -6  15      101.98      123.59     23.72 o 
  -3  -6  15        3.62       -0.04      8.31 o 
  -2  -6  15      103.52      110.59     13.59 o 
  -1  -6  15      135.96      137.65     13.92 o 
   0  -6  15       81.61       99.87     23.86 o 
   1  -6  15        1.64       -5.99     12.22 o 
   2  -6  15       19.32       22.04     14.32 o 
   3  -6  15       54.38       50.61     15.02 o 
   4  -6  15        0.47       15.34     16.90 o 
   5  -6  15      171.63      186.67     18.89 o 
   6  -6  15        0.31        2.89     13.83 o 
   7  -6  15        7.77       18.70     22.86 o 
   8  -6  15        9.36       18.98     15.12 o 
  -7  -5  15      179.58      173.62     19.64 o 
  -6  -5  15      116.00      137.75     17.97 o 
  -5  -5  15      101.98      119.77     10.75 o 
  -4  -5  15       25.90       24.39     13.85 o 
  -3  -5  15      198.27      211.20     19.55 o 
  -2  -5  15      119.41      138.04     25.59 o 
  -1  -5  15      115.05      129.98     14.17 o 
   0  -5  15       44.57       41.53     19.73 o 
   1  -5  15      159.83      156.99     26.09 o 
   2  -5  15       33.75       20.72     12.52 o 
   3  -5  15        0.03        7.37     11.34 o 
   4  -5  15      109.62      127.22     17.35 o 
   5  -5  15       96.70      118.41     18.02 o 
   6  -5  15        2.81        1.85     11.37 o 
   7  -5  15        0.04        6.90     14.02 o 
  -7  -4  15        0.51       10.15     12.47 o 
  -6  -4  15        0.84       -0.61      4.71 o 
  -5  -4  15        0.13       10.22      9.22 o 
  -4  -4  15       63.35       80.76     13.20 o 
  -3  -4  15        6.03       20.31     10.34 o 
  -2  -4  15        2.86        2.18      8.95 o 
  -1  -4  15      278.28      294.30     15.55 o 
   0  -4  15       51.99       63.53     20.20 o 
   1  -4  15        9.86        9.03     10.31 o 
   2  -4  15        8.98       -2.60     10.71 o 
   3  -4  15      197.19      191.02     16.91 o 
   4  -4  15       89.86      124.11     16.53 o 
   5  -4  15      209.80      237.41     30.58 o 
   6  -4  15       30.22       18.77     13.12 o 
   7  -4  15       58.78       64.74     16.54 o 
  -8  -3  15       71.96       73.35     16.84 o 
  -7  -3  15       17.80        9.94      4.95 o 
  -6  -3  15       21.29       25.70      8.83 o 
  -5  -3  15       14.59       10.81      8.76 o 
  -4  -3  15        6.68       18.42      9.47 o 
  -3  -3  15        3.06       -3.05      7.94 o 
  -2  -3  15        4.59       -1.52      8.93 o 
  -1  -3  15       28.23       50.54     27.94 o 
   0  -3  15       19.37       19.94     11.62 o 
   1  -3  15      101.89       93.18     15.40 o 
   2  -3  15       52.56       61.95     28.10 o 
   3  -3  15      325.73      371.44     17.85 o 
   4  -3  15       17.85       35.24     15.05 o 
   5  -3  15       79.69       74.70     20.87 o 
   6  -3  15        0.50        8.49     11.12 o 
  -8  -2  15       18.58       35.35     16.84 o 
  -7  -2  15       67.27       84.81     16.04 o 
  -6  -2  15       44.72       49.35      9.47 o 
  -5  -2  15       22.59       12.19      6.82 o 
  -4  -2  15       12.91        7.57      7.72 o 
  -3  -2  15       94.75      118.85     12.93 o 
  -2  -2  15        2.06        7.99     14.90 o 
  -1  -2  15      127.71      166.94     15.20 o 
   0  -2  15        7.25        6.71      8.61 o 
   1  -2  15        4.13       10.49      8.68 o 
   2  -2  15       72.16       79.99     14.29 o 
   3  -2  15        7.64       -1.87      9.54 o 
   4  -2  15       11.47        5.33      8.92 o 
   5  -2  15       55.53       51.31     15.50 o 
   6  -2  15        0.37        6.74      9.65 o 
  -8  -1  15        0.76        7.12      4.20 o 
  -7  -1  15        5.15        6.81      9.61 o 
  -6  -1  15        4.89       14.75      8.57 o 
  -5  -1  15        1.99        1.50     12.46 o 
  -4  -1  15      110.78      128.64     11.23 o 
  -3  -1  15       59.15       44.41      9.57 o 
  -2  -1  15       69.45       61.42     14.07 o 
  -1  -1  15       97.25       96.01     12.91 o 
   0  -1  15       34.69       31.12      9.79 o 
   1  -1  15        0.71        8.76      8.63 o 
   2  -1  15       35.71       25.76     10.30 o 
   3  -1  15       71.80       65.97     13.84 o 
   4  -1  15        0.00        2.23     11.02 o 
   5  -1  15        9.03        6.77      9.08 o 
  -8   0  15       42.80       32.41     13.88 o 
  -7   0  15       17.56        5.85      4.53 o 
  -6   0  15        0.16        5.21      7.05 o 
  -5   0  15        9.45        0.75      7.54 o 
  -4   0  15        1.08        4.11     13.53 o 
  -2   0  15      203.17      207.25     12.94 o 
  -1   0  15       11.10        0.36      8.46 o 
   0   0  15        1.17       28.48     11.70 o 
   1   0  15        2.85        2.07      7.77 o 
   2   0  15        5.34       13.09     16.54 o 
   3   0  15        0.03       -1.31      8.30 o 
   4   0  15       41.46       54.44     12.89 o 
   5   0  15       93.79       99.03     12.12 o 
  -8   1  15       96.24       86.97     38.97 o 
  -7   1  15        7.52       15.20      9.00 o 
  -6   1  15       31.39       22.76     10.45 o 
  -5   1  15        1.84       -0.92     12.87 o 
  -4   1  15      208.64      225.27     47.66 o 
  -3   1  15        3.38        5.82     12.97 o 
  -2   1  15       11.78       26.68     16.96 o 
  -1   1  15       14.27        4.39     13.51 o 
   0   1  15       12.02       27.13     15.06 o 
   1   1  15        2.05       12.47     15.34 o 
   2   1  15       63.60       52.87     15.22 o 
   3   1  15       22.68       31.78     21.96 o 
   4   1  15       14.12       14.59     12.94 o 
  -8   2  15        9.93       17.36      8.50 o 
  -7   2  15       61.99       61.00     30.28 o 
  -6   2  15      233.41      226.18     44.16 o 
  -5   2  15       17.41       11.65      8.74 o 
  -4   2  15       50.58       41.90     18.70 o 
  -3   2  15       23.59       21.94     10.90 o 
  -2   2  15       35.41       16.54     16.02 o 
  -1   2  15        5.58       -4.09     13.62 o 
   0   2  15        0.40       -8.06     13.43 o 
   1   2  15       70.83       85.49     19.71 o 
   2   2  15        0.05        7.54     14.75 o 
   3   2  15       26.55       33.77     18.13 o 
  -8   3  15        4.91        4.51     12.00 o 
  -7   3  15      157.98      134.25     49.37 o 
  -6   3  15       12.90       18.93      8.22 o 
  -4   3  15       27.19       21.54     13.11 o 
  -3   3  15       20.04       20.03     11.18 o 
  -2   3  15        5.23       16.04     10.45 o 
  -1   3  15       22.75       -1.39     13.43 o 
   0   3  15       45.87       62.31     25.70 o 
   1   3  15       20.01        9.35     15.17 o 
  -7   4  15        3.49       16.61     10.78 o 
  -6   4  15       89.95       80.30     30.86 o 
  -5   4  15        0.49        8.90      9.96 o 
  -4   4  15       36.64       47.12     19.02 o 
  -3   4  15        2.37       12.59     12.45 o 
  -2   4  15        0.91        4.67      9.37 o 
  -1   4  15       57.16       35.91     18.63 o 
   0   4  15       20.81        5.14     14.28 o 
  -5   5  15       55.15       32.01     12.45 o 
  -4   5  15       26.72       21.49     16.96 o 
  -3   5  15        0.85       14.96      8.95 o 
   1 -11  16       81.83       61.49     10.86 o 
   2 -11  16       11.87       14.33     10.38 o 
   3 -11  16       16.49       15.67     11.58 o 
   4 -11  16        4.87       13.73     12.08 o 
  -1 -10  16       51.98       67.16     11.78 o 
   0 -10  16       40.74       59.95     18.85 o 
   1 -10  16        4.03       -2.15     10.27 o 
   2 -10  16       11.13        7.12     19.91 o 
   3 -10  16      106.77       84.47     44.10 o 
   4 -10  16       12.95       16.19     13.00 o 
   5 -10  16       29.10       33.66     12.59 o 
   6 -10  16       68.16       85.11     19.49 o 
  -2  -9  16        0.00        8.05     10.44 o 
  -1  -9  16       12.72       10.96     11.97 o 
   0  -9  16       41.47       41.71     10.57 o 
   1  -9  16       32.71       26.65     12.86 o 
   2  -9  16        2.32       10.12     12.55 o 
   3  -9  16      191.43      200.81     19.50 o 
   4  -9  16       26.18       35.64     14.32 o 
   5  -9  16      119.50      129.19     21.66 o 
   6  -9  16       15.11       32.59     19.78 o 
  -4  -8  16       68.89      114.99     20.90 o 
  -3  -8  16       44.91       21.50     11.71 o 
  -2  -8  16       27.63       31.61     18.67 o 
  -1  -8  16       28.08       58.80     12.78 o 
   0  -8  16       86.40       93.54     14.03 o 
   1  -8  16       43.69       55.86     12.27 o 
   2  -8  16       21.43       17.94     13.10 o 
   3  -8  16        3.83       17.11     12.88 o 
   4  -8  16        2.22       33.94     13.38 o 
   5  -8  16        3.95        2.18     13.61 o 
   6  -8  16       92.63      118.11     18.82 o 
  -5  -7  16       32.45       40.52     19.82 o 
  -4  -7  16       10.20        9.92      5.48 o 
  -3  -7  16        8.53        7.75     15.43 o 
  -2  -7  16        5.44        1.73      8.97 o 
  -1  -7  16        8.31       10.45      9.04 o 
   0  -7  16       16.72       15.96     10.31 o 
   1  -7  16        4.70        5.72     11.62 o 
   2  -7  16       10.14        4.22     14.25 o 
   3  -7  16       93.21       55.08     12.30 o 
   4  -7  16       25.61       31.32     17.97 o 
   5  -7  16      156.59      145.84     16.81 o 
   6  -7  16        1.36      -10.95     12.23 o 
  -5  -6  16       96.40      169.27     22.97 o 
  -4  -6  16       20.35       19.96      8.02 o 
  -3  -6  16       83.31       67.58     12.13 o 
  -2  -6  16        1.74        0.62      7.96 o 
  -1  -6  16       26.08       37.83     11.78 o 
   0  -6  16       70.06       97.52     16.03 o 
   1  -6  16       54.59       61.66     28.89 o 
   2  -6  16       25.31       28.84     18.84 o 
   3  -6  16       14.97        6.83     11.23 o 
   4  -6  16        0.62        4.16     13.65 o 
   5  -6  16       45.93       51.91     11.77 o 
   6  -6  16       61.32       39.32     16.46 o 
  -6  -5  16        9.70       23.96     19.00 o 
  -5  -5  16       22.30        9.57      5.89 o 
  -4  -5  16       25.23       42.42      9.83 o 
  -3  -5  16       43.93       34.58     27.05 o 
  -2  -5  16       48.15       47.68     12.06 o 
  -1  -5  16      141.71      146.90     15.44 o 
   0  -5  16        6.42        2.79     10.52 o 
   1  -5  16        4.18       17.26     17.29 o 
   2  -5  16       69.22       60.71     15.61 o 
   3  -5  16       69.55       81.04     17.16 o 
   4  -5  16        0.03       -3.54     11.58 o 
   5  -5  16        9.12        5.13     10.47 o 
   6  -5  16       92.63       96.92     14.19 o 
  -6  -4  16      252.93      286.35     12.76 o 
  -5  -4  16       66.58       78.83     17.22 o 
  -4  -4  16        7.50        8.10     10.12 o 
  -3  -4  16      229.65      251.41     20.47 o 
  -2  -4  16      135.32      143.31     13.06 o 
  -1  -4  16        0.43       11.44      9.55 o 
   0  -4  16       89.23       75.73     14.34 o 
   1  -4  16       13.52       27.03     10.64 o 
   2  -4  16      225.43      232.30     19.15 o 
   3  -4  16      156.42      144.06     16.22 o 
   4  -4  16       33.60       11.21     22.97 o 
   5  -4  16       71.63       49.32     19.91 o 
   6  -4  16        4.85       10.06     10.77 o 
  -7  -3  16        1.54        2.48      5.29 o 
  -6  -3  16       20.02       21.37     10.46 o 
  -5  -3  16       14.58        6.91     13.51 o 
  -4  -3  16       16.14        7.15      7.14 o 
  -3  -3  16      186.23      210.22     17.10 o 
  -2  -3  16       10.67        4.62     10.43 o 
  -1  -3  16        1.15        3.92      8.50 o 
   0  -3  16       29.10       34.21      8.75 o 
   1  -3  16       26.26       19.74      9.13 o 
   2  -3  16        0.01        1.26      9.18 o 
   3  -3  16      153.04      136.62     13.41 o 
   4  -3  16       12.52       18.86     13.27 o 
   5  -3  16        1.23        5.67     15.62 o 
  -6  -2  16        1.58        4.30      8.15 o 
  -5  -2  16        2.53        8.76      6.76 o 
  -4  -2  16       36.23       25.67      8.97 o 
  -3  -2  16       25.87       37.25     15.77 o 
  -2  -2  16       56.54       52.24      9.70 o 
  -1  -2  16      124.60      134.21     19.34 o 
   0  -2  16       49.77       34.63     15.16 o 
   1  -2  16       58.59       45.68      9.51 o 
   2  -2  16       32.25       30.28     10.69 o 
   3  -2  16        7.40       14.33     13.13 o 
   4  -2  16       13.86       31.95     11.05 o 
   5  -2  16       27.83       30.13     10.42 o 
  -7  -1  16        1.52        7.47      9.86 o 
  -6  -1  16       31.14       28.04     17.69 o 
  -5  -1  16       16.58       10.48      8.85 o 
  -4  -1  16       27.89      -13.20     13.55 o 
  -3  -1  16      212.30      188.58     21.07 o 
  -2  -1  16       75.45       64.57     13.74 o 
  -1  -1  16       84.50       68.65     10.86 o 
   0  -1  16        6.60       18.25      9.96 o 
   1  -1  16        0.47        7.81      9.94 o 
   2  -1  16       32.17       36.37     22.29 o 
   3  -1  16        0.10       13.32      9.09 o 
   4  -1  16       24.13       11.46     11.43 o 
  -7   0  16       61.45       50.66     27.86 o 
  -6   0  16       13.36       14.80     11.67 o 
  -5   0  16        4.32        9.18     12.71 o 
  -4   0  16        0.40        9.54     17.73 o 
  -3   0  16      108.52      137.96     20.81 o 
  -2   0  16       36.94       34.22     12.47 o 
  -1   0  16        1.41       -0.47     12.75 o 
   0   0  16        9.46       15.69     13.08 o 
   1   0  16       43.76       63.16     19.61 o 
   2   0  16       10.78        1.53     13.97 o 
   3   0  16       17.68       34.50     15.06 o 
  -7   1  16       53.41       42.58     18.84 o 
  -6   1  16        0.08       -2.56     11.65 o 
  -5   1  16      112.32      119.62     51.88 o 
  -4   1  16      145.20      116.05     53.90 o 
  -3   1  16      107.62       62.03     26.80 o 
  -2   1  16       11.88       15.01     18.63 o 
  -1   1  16       26.23        5.66     12.57 o 
   0   1  16        1.81       -8.31     13.08 o 
   1   1  16        0.17       16.46     14.40 o 
   2   1  16       50.61       81.60     21.16 o 
  -6   2  16        7.36       11.02     10.85 o 
  -5   2  16        0.15        3.97     10.10 o 
  -4   2  16        5.03       10.38     15.29 o 
  -3   2  16        0.15       -4.44     13.20 o 
  -2   2  16        1.87       12.71      9.96 o 
  -1   2  16       32.65       41.48     15.08 o 
   0   2  16        9.03       19.00     13.58 o 
  -4   3  16      166.39      143.20     59.16 o 
  -3   3  16       51.89       27.97     24.07 o 
   0  -9  17        1.86       -4.72     10.38 o 
   1  -9  17        5.77        4.53     10.62 o 
   2  -9  17       99.82      122.41     33.47 o 
   3  -9  17       99.39      113.47     14.58 o 
   4  -9  17        7.46       26.36     12.32 o 
  -2  -8  17      147.93      152.27     23.53 o 
  -1  -8  17       26.67       36.74     13.68 o 
   0  -8  17       41.84       40.16     12.23 o 
   1  -8  17      115.82      106.60     14.24 o 
   2  -8  17       44.36       53.88     20.88 o 
   3  -8  17        0.19       -6.90     11.68 o 
   4  -8  17       12.39       18.98     13.39 o 
  -3  -7  17      109.86      139.70     23.70 o 
  -2  -7  17       29.86       13.20      8.67 o 
  -1  -7  17       19.07       27.63     10.04 o 
   0  -7  17       25.39       60.45     23.45 o 
   1  -7  17        0.72       12.81     11.38 o 
   2  -7  17       13.17        9.54     24.16 o 
   3  -7  17        1.03        7.52     13.64 o 
   4  -7  17        0.59        5.21     12.11 o 
   5  -7  17        4.97       25.12     18.30 o 
  -4  -6  17        4.58        6.78     10.86 o 
  -3  -6  17       14.91       14.94      9.54 o 
  -2  -6  17      280.38      301.76     35.87 o 
  -1  -6  17       81.95       62.01     20.39 o 
   0  -6  17       33.75       41.16     15.39 o 
   1  -6  17        1.27        7.81     11.45 o 
   2  -6  17        0.95       67.15     24.97 o 
   3  -6  17        4.61       19.77     13.60 o 
   4  -6  17       47.65       34.02     12.22 o 
   5  -6  17       38.19       31.60     11.18 o 
  -4  -5  17       70.54       91.66     12.81 o 
  -3  -5  17       13.38       16.91     14.27 o 
  -2  -5  17      112.26      115.94     13.53 o 
  -1  -5  17       52.17       34.92     15.31 o 
   0  -5  17        0.12        5.58      9.57 o 
   1  -5  17       53.48       39.17     15.28 o 
   2  -5  17       28.09       39.56     12.55 o 
   3  -5  17      143.92      152.39     26.25 o 
   4  -5  17       59.39       61.41     30.03 o 
  -5  -4  17       13.42       12.98      8.20 o 
  -4  -4  17       45.62       64.47     17.20 o 
  -3  -4  17        0.02       11.26      9.43 o 
  -2  -4  17       19.08       27.68     16.79 o 
  -1  -4  17        1.52       25.39     16.83 o 
   0  -4  17       47.46       50.16     13.11 o 
   1  -4  17       37.95       23.98     11.38 o 
   2  -4  17        3.81       20.84     11.64 o 
   3  -4  17        3.98       11.42      9.75 o 
   4  -4  17        1.01        0.18      9.50 o 
  -5  -3  17       43.34       46.29     13.53 o 
  -4  -3  17        4.11       23.57     16.08 o 
  -3  -3  17       32.33       21.10     10.16 o 
  -2  -3  17       58.85       60.26     13.24 o 
  -1  -3  17        5.93        9.31      8.24 o 
   0  -3  17       35.21       20.51      9.12 o 
   1  -3  17        2.81        0.88     13.07 o 
   2  -3  17       38.39       24.03     13.62 o 
   3  -3  17       22.69       49.83     33.76 o 
  -5  -2  17        3.08       22.24     11.79 o 
  -4  -2  17       37.21       34.86     12.10 o 
  -3  -2  17       91.63       89.96     19.47 o 
  -1  -2  17       13.68       16.86     11.06 o 
   0  -2  17       10.56       22.19     10.64 o 
   1  -2  17       10.30       14.38      8.61 o 
   2  -2  17       47.48       49.69     12.50 o 
   3  -2  17        8.24       15.11      9.22 o 
  -5  -1  17        2.55       12.31      8.43 o 
  -4  -1  17       14.16       25.30     12.87 o 
  -3  -1  17       26.25       38.12     16.98 o 
  -1  -1  17        2.97       -2.47     13.51 o 
   0  -1  17       26.37       20.32     12.92 o 
   1  -1  17        5.57       25.06     13.08 o 
   2  -1  17        9.95        3.88     11.86 o 
  -5   0  17       44.56       54.11     22.10 o 
  -4   0  17      192.74      214.63     39.67 o 
  -3   0  17       17.14       19.35     11.96 o 
  -2   0  17       18.30       20.55     13.13 o 
  -1   0  17        9.38       22.41     13.97 o 
   0   0  17        6.57       10.78     13.34 o 
   1   0  17       42.27       32.20     13.46 o 
  -4   1  17      107.31       81.08     36.71 o 
  -3   1  17       44.80       16.75     12.54 o 
  -2   1  17       34.73       38.00     20.22 o 
  -1   1  17       48.63       14.00     11.96 o 
   1  -7  18       13.37       20.55     10.27 o 
  -1  -6  18        5.17        2.84      9.91 o 
   0  -6  18        0.00       -5.89      9.73 o 
   1  -6  18        5.57       13.95     10.85 o 
   2  -6  18       18.69       74.71     25.95 o 
  -2  -5  18       48.42       39.34      9.70 o 
  -1  -5  18      106.19      102.73     13.91 o 
   0  -5  18        7.95       19.48     11.56 o 
   1  -5  18        0.11        5.59     10.08 o 
   2  -5  18        4.44       -0.83     10.78 o 
  -2  -4  18      144.78      119.35     13.16 o 
  -1  -4  18       15.59       21.29     10.55 o 
   0  -4  18       18.31       10.13      8.86 o 
   1  -4  18       51.30       80.42     19.85 o 
  -2  -3  18       37.74       54.47     16.98 o 
  -1  -3  18        2.21       25.79     17.71 o 
   0  -3  18       16.48       -0.67      8.53 o 
  -2  -2  18       19.38        6.08     11.25 o 
                                                 
